# Supplementary material for: Characterization of endoplasmic reticulum stress unveils ZNF703 as a promising target for colorectal cancer immunotherapy
Source: J Transl Med. 2023 Oct 11;21:713. doi: 10.1186/s12967-023-04547-z (PMC10566095; doi:10.1186/s12967-023-04547-z)
Supplement: Supplementary file 17 — Additional file 17. Table S2: ERS related genes identified in this study. [file 12967_2023_4547_MOESM17_ESM.xlsx]

## Sheet: MSigDB_ERS_genes
	x
1	ACADVL
2	BRSK2
3	DNAJB12
4	FCGR2B
5	MAP3K5
6	PTPN1
7	SSR1
8	TTC23L
9	ADD1
10	CALR
11	DNAJB14
12	FGF21
13	MBTPS1
14	PTPN2
15	STC2
16	TXNDC12
17	AGR2
18	CASP4
19	DNAJB2
20	FICD
21	MBTPS2
22	RASGRF1
23	STT3B
24	UBA5
25	AIFM1
26	CAV1
27	DNAJB9
28	FKBP14
29	NCK1
30	RASGRF2
31	STUB1
32	UBAC2
33	ALOX15
34	CCDC47
35	DNAJC10
36	FLOT1
37	NCK2
38	RCN3
39	SULT1A3
40	UBE2G2
41	AMFR
42	CCL2
43	DNAJC18
44	FOXRED2
45	NFE2L1
46	RHBDD1
47	SVIP
48	UBE2J1
49	ANKS4B
50	CCND1
51	DNAJC3
52	GET4
53	NFE2L2
54	RNF103
55	SYVN1
56	UBE2J2
57	ANKZF1
58	CDK5RAP3
59	EDEM1
60	GFPT1
61	NPLOC4
62	RNF121
63	TARDBP
64	UBE2K
65	APAF1
66	CEBPB
67	EDEM2
68	GORASP2
69	NRBF2
70	RNF139
71	TATDN2
72	UBE4A
73	ARFGAP1
74	CFTR
75	EDEM3
76	GOSR2
77	OPA1
78	RNF175
79	TBL2
80	UBE4B
81	ASNA1
82	CHAC1
83	EEF2
84	GRINA
85	OS9
86	RNF183
87	THBS1
88	UBQLN1
89	ASNS
90	CLU
91	EIF2AK2
92	GSK3A
93	P4HB
94	RNF185
95	THBS4
96	UBQLN2
97	ATF3
98	COL4A3BP
99	EIF2AK3
100	GSK3B
101	PARK7
102	RNF186
103	TLN1
104	UBXN1
105	ATF4
106	COPS5
107	EIF2AK4
108	HDGF
109	PARP16
110	RNF5
111	TMBIM6
112	UBXN4
113	ATF6B
114	CREB3L1
115	EIF2B5
116	HERPUD1
117	PDIA2
118	RNFT1
119	TMCO1
120	UBXN6
121	ATF6
122	CREB3L2
123	EIF2S1
124	HM13
125	PDIA3
126	SCAMP5
127	TMEM117
128	UBXN8
129	ATG10
130	CREB3L3
131	EP300
132	HSP90B1
133	PDIA4
134	SDF2L1
135	TMEM129
136	UFC1
137	ATP2A1
138	CREB3L4
139	ERLEC1
140	HSPA13
141	PDIA5
142	SDF2
143	TMEM33
144	UFM1
145	ATP2A2
146	CREB3
147	ERLIN1
148	HSPA1A
149	PDIA6
150	SEC16A
151	TMEM67
152	UGGT1
153	ATP6V0D1
154	CTDSP2
155	ERLIN2
156	HSPA5
157	PDX1
158	SEC31A
159	TMTC3
160	UGGT2
161	ATXN3
162	CTH
163	ERN1
164	HYOU1
165	PIK3R1
166	SEC61B
167	TMUB1
168	USP13
169	AUP1
170	CUL7
171	ERN2
172	IGFBP1
173	PIK3R2
174	SEL1L
175	TMUB2
176	USP14
177	BAK1
178	CXXC1
179	ERP27
180	ITPR1
181	PLA2G6
182	SERINC3
183	TMX1
184	USP19
185	BAX
186	DAB2IP
187	ERP29
188	JKAMP
189	PMAIP1
190	SERP1
191	TNFRSF10B
192	USP25
193	BBC3
194	DCTN1
195	ERP44
196	JUN
197	PML
198	SERP2
199	TOR1A
200	VAPB
201	BCAP31
202	DDIT3
203	EXTL1
204	KDELR3
205	POMT2
206	SESN2
207	TP53
208	VCP
209	BCL2L11
210	DDRGK1
211	EXTL2
212	KLHDC3
213	PPP1R15A
214	SGTA
215	TPP1
216	WFS1
217	BCL2L1
218	DDX11
219	EXTL3
220	LMNA
221	PPP1R15B
222	SGTB
223	TRAF2
224	WIPI1
225	BCL2
226	DERL1
227	FAF2
228	LRRK2
229	PPP2CB
230	SHC1
231	TRIB3
232	XBP1
233	BFAR
234	DERL2
235	FAM129A
236	MAGEA3
237	PPP2R5B
238	SIRT1
239	TRIM13
240	YIF1A
241	BHLHA15
242	DERL3
243	FBXO2
244	MAN1B1
245	PREB
246	SRPRB
247	TRIM25
248	YOD1
249	BOK
250	DNAJB11
251	FBXO6
252	MANF
253	PSMC6
254	SRPX
255	TSPYL2
256	ZBTB17

## Sheet: Genecards_ERS_genes
	x
1	HSPA5
2	EIF2AK3
3	XBP1
4	ERN1
5	ATP2A2
6	ATF6
7	TP53
8	VCP
9	HERPUD1
10	SOD1
11	RYR2
12	ATP2A1
13	HSP90B1
14	TNF
15	EIF2S1
16	PRKN
17	ATF4
18	DDIT3
19	APP
20	PSEN1
21	CANX
22	SYVN1
23	CALR
24	DNAJC3
25	HYOU1
26	ATP2A3
27	CAT
28	INS
29	SAR1B
30	NFE2L2
31	NFE2L1
32	RYR1
33	DNAJC10
34	ITPR1
35	CACNA1C
36	WFS1
37	PPP1R15A
38	P4HB
39	CFTR
40	PRNP
41	MAPK8
42	ERO1A
43	OS9
44	DERL2
45	BCL2
46	ERP29
47	SIL1
48	CLU
49	SERP1
50	MAPT
51	PDIA3
52	TARDBP
53	MPO
54	MAP3K5
55	H6PD
56	SERPINA1
57	HSPA4
58	CASQ1
59	ERP44
60	DERL1
61	CASP4
62	EPM2A
63	CXCL8
64	CASP3
65	NHLRC1
66	BAX
67	ERAP1
68	STIM1
69	DSP
70	HLA-DRB1
71	F2
72	HMOX1
73	KDELR1
74	MIA2
75	SNCA
76	IL1B
77	DERL3
78	SEC16A
79	MBTPS2
80	ERLEC1
81	SEC23A
82	AMFR
83	MANF
84	SERP2
85	SEL1L
86	APOB
87	ALB
88	TRDN
89	HSP90AA1
90	LMAN1
91	HSPA1A
92	CDKN3
93	ERN2
94	SOD2
95	PDIA4
96	POMC
97	ALG2
98	SELENOS
99	CREB3L1
100	APOE
101	HSPA8
102	HSF1
103	KCNH2
104	HFE
105	EIF2AK4
106	MAPK14
107	COMT
108	GFAP
109	ELN
110	CYP21A2
111	KDELR2
112	SEC23B
113	BCAP31
114	CD4
115	PSEN2
116	MAN1B1
117	EDN1
118	DMD
119	DRD5
120	SEC13
121	ERAP2
122	ATF6B
123	RPS27A
124	BAG6
125	SPP1
126	DNAJB9
127	COMP
128	JUP
129	ANK2
130	CREB3
131	MOGS
132	SLC26A2
133	SEC61A1
134	CR2
135	CYCS
136	SNAP25
137	MAPK1
138	SERPINH1
139	SCN5A
140	JUN
141	EDNRA
142	PDIA2
143	SAR1A
144	DNAJB11
145	F9
146	DNAJB1
147	TXNDC12
148	SCN2A
149	NOS3
150	CISD2
151	EDEM1
152	GLA
153	SLC6A4
154	SEC24C
155	ERO1B
156	SELENOK
157	PTPN1
158	SEC24B
159	PLN
160	HTT
161	SP1
162	EIF2AK2
163	GJB2
164	MTTP
165	UBC
166	FOS
167	CASP8
168	RTN4
169	CREB3L2
170	SIRT1
171	CRH
172	KCNJ11
173	CASP9
174	CREB3L3
175	TXNDC5
176	VAPB
177	PARK7
178	ERP27
179	TOR1A
180	RTN3
181	SIGMAR1
182	PARP1
183	IL6
184	UBQLN1
185	DSC2
186	LMNA
187	TH
188	SERPINA3
189	RPN1
190	LRRK2
191	TF
192	INPP5K
193	APOA1
194	RER1
195	UGGT1
196	TXN
197	ORAI1
198	CSTB
199	CHERP
200	MAPK10
201	BAK1
202	GJA1
203	PPP1R15B
204	AKT1
205	C1S
206	SEC31A
207	PTGS2
208	PPIB
209	MTOR
210	LGI4
211	GSR
212	ALG1
213	DPM1
214	KCNE1
215	DNAH8
216	TRAF2
217	CIB1
218	AVP
219	VEGFA
220	DDOST
221	SESN2
222	C1R
223	IL7
224	LMAN2
225	ATF3
226	SSR4
227	HMGCR
228	NOS2
229	IGF2R
230	ESYT1
231	UBE2J1
232	TFRC
233	LNPK
234	HSPB1
235	TRPV4
236	COL2A1
237	VWF
238	RNF185
239	HP
240	IAPP
241	SERPINC1
242	BDNF
243	NOX4
244	HSD11B1
245	ITPR3
246	TMBIM6
247	SEC62
248	EBP
249	TAP1
250	GATA1
251	XDH
252	CTNNB1
253	SEC61B
254	SELENON
255	ITPR2
256	CASP12
257	TAPBP
258	CKAP4
259	CLN3
260	CNGA3
261	SLC8A1
262	THBS1
263	BNIP1
264	EGFR
265	SQSTM1
266	LPL
267	STUB1
268	HSPA1B
269	NR3C1
270	RPN2
271	AKAP9
272	CACNA1S
273	MYH7
274	TGFB1
275	NNT
276	ADIPOQ
277	BCL2L1
278	ACP1
279	CST3
280	SURF4
281	PON1
282	MBTPS1
283	NFKB1
284	ABL1
285	CCL2
286	STING1
287	BBC3
288	CASQ2
289	CRYAB
290	SEC63
291	ERLIN2
292	ELANE
293	IGF2BP2
294	MAPK9
295	VIM
296	TNFRSF10B
297	HLA-B
298	INSIG1
299	BACE1
300	CEBPB
301	PDCD6
302	RRBP1
303	CANT1
304	MAP2
305	ERMP1
306	UGGT2
307	TRIM13
308	VCL
309	BRSK2
310	CYBA
311	CRYAA
312	GBF1
313	JPH2
314	TRIP11
315	HSPA9
316	PDIA6
317	ADAM10
318	DYSF
319	SREBF1
320	TRPC1
321	KEAP1
322	TLR4
323	CYP2E1
324	SGK1
325	HSD11B2
326	PPARG
327	TMEM33
328	UBB
329	PMM2
330	RTN1
331	ESR1
332	FAF2
333	GET3
334	HSP90AB1
335	UBE2G2
336	G6PC
337	PRKAA1
338	EGF
339	CAV1
340	RAB1B
341	BGLAP
342	CALM1
343	RAB1A
344	ATP2C1
345	EDEM3
346	MAPK3
347	CRP
348	ADAMTSL1
349	PLOD2
350	CD40
351	ENO2
352	PIK3R1
353	SOAT1
354	SREBF2
355	GSK3B
356	HSPD1
357	MAP1LC3A
358	DDRGK1
359	VAPA
360	IFNG
361	COL1A1
362	SLN
363	ALG13
364	CXCR4
365	EDEM2
366	CASP7
367	TUSC3
368	PNKD
369	IER3IP1
370	KCNQ1
371	LDLR
372	FKBP14
373	AIFM1
374	IL10
375	HIF1A
376	PRDX4
377	ALG3
378	BMP2
379	GAPDH
380	ALG11
381	FGFR3
382	NCK1
383	BCL2L11
384	CDKN1A
385	CYBB
386	ERGIC3
387	HLA-A
388	FICD
389	POR
390	ATM
391	APEX1
392	VCAM1
393	NQO1
394	PTPN11
395	PCSK9
396	SLC37A4
397	TRAPPC2
398	MAP2K7
399	CPT2
400	BOK
401	COL1A2
402	DNAJB12
403	BECN1
404	RECK
405	TOMM40
406	SRC
407	GPR37
408	SERPINI1
409	G6PD
410	COPB1
411	PKP2
412	PRL
413	SEC61G
414	UBE2D2
415	ABCC8
416	ERLIN1
417	TEX264
418	STT3A
419	DNM1L
420	NLRP3
421	UBE2D3
422	TMEM43
423	RUNX2
424	RHOA
425	UBE2J2
426	ARL6IP1
427	NUPR1
428	TXNIP
429	TNFSF11
430	PPARA
431	GABARAPL1
432	TRPM4
433	TRAM1
434	SRPRA
435	LIPC
436	STAU1
437	FKRP
438	TMEM208
439	UFL1
440	STX17
441	TYR
442	MAP1LC3B
443	CLCN1
444	CRHR1
445	RNF139
446	TCF7L2
447	VKORC1
448	HSPA6
449	CAPN2
450	RB1
451	GANAB
452	NPPB
453	DCN
454	NR3C2
455	OSBP
456	UFD1
457	NOTCH1
458	TMED10
459	HLA-DRB3
460	IGF1
461	TAP2
462	TMED9
463	FAS
464	MDM2
465	BSG
466	TMED4
467	RNF5
468	DHCR24
469	CCR6
470	FOXO1
471	USO1
472	AGR2
473	ITIH4
474	TRPC4
475	CD8A
476	LEP
477	TIA1
478	SCAP
479	ZFAND2B
480	OSBPL8
481	TMED2
482	MAN2A1
483	UBQLN2
484	NPLOC4
485	RNF186
486	KTN1
487	PRKAA2
488	FABP1
489	C9orf72
490	CP
491	TMX1
492	ARSA
493	CALHM1
494	CUL1
495	G3BP1
496	GCG
497	MATN3
498	TMEM214
499	RAB6A
500	RAC1
501	CCDC47
502	TMTC3
503	ACTC1
504	CASP2
505	ORMDL3
506	RNFT1
507	GPT
508	PON2
509	HMGB1
510	MGAT5
511	SSR2
512	JPH4
513	UFM1
514	PTGS1
515	TRIB3
516	ASPH
517	MYOC
518	CREB1
519	PIK3CG
520	HTRA2
521	TFG
522	ANXA5
523	GABARAP
524	ARSG
525	ITGB1
526	MAN1A1
527	PRKCD
528	AGER
529	CYP1A1
530	INSR
531	PPARGC1A
532	SCAMP5
533	STAT3
534	TTN
535	NPY
536	TG
537	TMCO1
538	FOXO3
539	DNAJA1
540	PIEZO1
541	BAG1
542	RPSA
543	KNG1
544	RYR3
545	TOR1B
546	SSR1
547	ADRB2
548	NOS1
549	IREB2
550	P4HTM
551	AGR3
552	CDIPT
553	SRP68
554	CCDC88B
555	CERT1
556	LRP5
557	NGF
558	RAB10
559	TLR9
560	SHH
561	MMP9
562	UGT1A1
563	PINK1
564	ERGIC2
565	SERPINA7
566	YKT6
567	SEC22B
568	SGPP1
569	MGST1
570	RBX1
571	STARD3
572	CD36
573	ESYT2
574	GBA
575	SCG5
576	KDR
577	SCD
578	TERT
579	PKD2
580	CREBRF
581	GSTM1
582	GPX1
583	RHBDD1
584	TGM2
585	UBE4B
586	DSG2
587	STX18
588	COL9A1
589	MARCHF6
590	FKBP10
591	UBA52
592	UBE2D1
593	WNT1
594	CDK1
595	DES
596	HSPA1L
597	ACAN
598	ATXN3
599	ACE
600	JPH3
601	UBQLN4
602	ARSH
603	FBXO6
604	FUS
605	GUSB
606	PML
607	AGTR1
608	SEC23IP
609	TTR
610	AUP1
611	NGLY1
612	PRKCSH
613	IVL
614	UBXN4
615	JKAMP
616	HSPA2
617	TNFSF10
618	GET4
619	HSD17B10
620	DAB2IP
621	UBL4A
622	BSCL2
623	GSTP1
624	MFN2
625	UBE2K
626	CAMK2G
627	TMEM117
628	GOSR1
629	OPA3
630	SCN4A
631	GOLGA2
632	MYC
633	CYB5R3
634	SVIP
635	NLRP1
636	ZDHHC6
637	EEF2
638	TMEM259
639	TNFRSF1A
640	CDK5
641	DSPP
642	EEF1A1
643	NSFL1C
644	F8
645	TMX3
646	OXT
647	SLC2A1
648	EIF2AK1
649	ICAM1
650	CACNB4
651	CDKAL1
652	FMR1
653	FURIN
654	PLA2G6
655	COPA
656	PTGIS
657	MAPKAPK2
658	SSR3
659	TFEB
660	CYP1A2
661	DUSP19
662	DNAJB2
663	HLA-DRA
664	HSPH1
665	TMCC1
666	PSMD2
667	DHCR7
668	DPM2
669	TGFB3
670	APAF1
671	CALR3
672	COL9A2
673	MYH6
674	CAPN1
675	PRDX1
676	GORASP2
677	NOTCH3
678	SEC31B
679	AQP11
680	ICMT
681	MCL1
682	SKP1
683	SOX9
684	FLNB
685	JPH1
686	EGR1
687	SDF2L1
688	ECPAS
689	CCND1
690	CDH2
691	FASLG
692	YOD1
693	MAP2K1
694	PRKCA
695	ALOX15
696	EPO
697	SGTA
698	TLR2
699	GOLPH3
700	RSAD2
701	GP6
702	TTPA
703	CPQ
704	KPNB1
705	EIF4E
706	PPP1CA
707	FOXRED2
708	KRT14
709	UBXN8
710	CTSD
711	HM13
712	PKD1
713	DSG3
714	COL9A3
715	PRDM10
716	APOA4
717	FKBP5
718	MATN1
719	PTH
720	ELAVL1
721	M6PR
722	SERPINA2
723	AIF1
724	MT-TK
725	SFTPC
726	TPP1
727	USP19
728	ATXN2
729	CDC42
730	GPER1
731	PRDX5
732	U2AF1
733	PXN
734	SHISA5
735	BRCA1
736	SHC1
737	HEXA
738	OSBPL3
739	COL10A1
740	QDPR
741	SET
742	BET1
743	CES1
744	LPIN1
745	RAB2A
746	SCFD1
747	EMD
748	NPC1
749	STBD1
750	UBE2G1
751	CYB5A
752	MAPK8IP1
753	SELENOF
754	CYB5R4
755	DMPK
756	SPAST
757	CTSK
758	G6PC3
759	VDAC1
760	FPR2
761	SERPINE1
762	COG7
763	SGPP2
764	CAV3
765	DPAGT1
766	RCN1
767	CTSB
768	NCK2
769	PTK2
770	SEC11A
771	SRPRB
772	PSMA5
773	STIP1
774	CLGN
775	PTEN
776	ZC3H12A
777	HSD17B12
778	RCN2
779	AFP
780	UBAC2
781	FN1
782	RELA
783	MMP2
784	PIGN
785	TMED7

## Sheet: MSigDB_and_Genecards_ERS_genes
	x
1	ACADVL
2	BRSK2
3	DNAJB12
4	FCGR2B
5	MAP3K5
6	PTPN1
7	SSR1
8	TTC23L
9	ADD1
10	CALR
11	DNAJB14
12	FGF21
13	MBTPS1
14	PTPN2
15	STC2
16	TXNDC12
17	AGR2
18	CASP4
19	DNAJB2
20	FICD
21	MBTPS2
22	RASGRF1
23	STT3B
24	UBA5
25	AIFM1
26	CAV1
27	DNAJB9
28	FKBP14
29	NCK1
30	RASGRF2
31	STUB1
32	UBAC2
33	ALOX15
34	CCDC47
35	DNAJC10
36	FLOT1
37	NCK2
38	RCN3
39	SULT1A3
40	UBE2G2
41	AMFR
42	CCL2
43	DNAJC18
44	FOXRED2
45	NFE2L1
46	RHBDD1
47	SVIP
48	UBE2J1
49	ANKS4B
50	CCND1
51	DNAJC3
52	GET4
53	NFE2L2
54	RNF103
55	SYVN1
56	UBE2J2
57	ANKZF1
58	CDK5RAP3
59	EDEM1
60	GFPT1
61	NPLOC4
62	RNF121
63	TARDBP
64	UBE2K
65	APAF1
66	CEBPB
67	EDEM2
68	GORASP2
69	NRBF2
70	RNF139
71	TATDN2
72	UBE4A
73	ARFGAP1
74	CFTR
75	EDEM3
76	GOSR2
77	OPA1
78	RNF175
79	TBL2
80	UBE4B
81	ASNA1
82	CHAC1
83	EEF2
84	GRINA
85	OS9
86	RNF183
87	THBS1
88	UBQLN1
89	ASNS
90	CLU
91	EIF2AK2
92	GSK3A
93	P4HB
94	RNF185
95	THBS4
96	UBQLN2
97	ATF3
98	COL4A3BP
99	EIF2AK3
100	GSK3B
101	PARK7
102	RNF186
103	TLN1
104	UBXN1
105	ATF4
106	COPS5
107	EIF2AK4
108	HDGF
109	PARP16
110	RNF5
111	TMBIM6
112	UBXN4
113	ATF6B
114	CREB3L1
115	EIF2B5
116	HERPUD1
117	PDIA2
118	RNFT1
119	TMCO1
120	UBXN6
121	ATF6
122	CREB3L2
123	EIF2S1
124	HM13
125	PDIA3
126	SCAMP5
127	TMEM117
128	UBXN8
129	ATG10
130	CREB3L3
131	EP300
132	HSP90B1
133	PDIA4
134	SDF2L1
135	TMEM129
136	UFC1
137	ATP2A1
138	CREB3L4
139	ERLEC1
140	HSPA13
141	PDIA5
142	SDF2
143	TMEM33
144	UFM1
145	ATP2A2
146	CREB3
147	ERLIN1
148	HSPA1A
149	PDIA6
150	SEC16A
151	TMEM67
152	UGGT1
153	ATP6V0D1
154	CTDSP2
155	ERLIN2
156	HSPA5
157	PDX1
158	SEC31A
159	TMTC3
160	UGGT2
161	ATXN3
162	CTH
163	ERN1
164	HYOU1
165	PIK3R1
166	SEC61B
167	TMUB1
168	USP13
169	AUP1
170	CUL7
171	ERN2
172	IGFBP1
173	PIK3R2
174	SEL1L
175	TMUB2
176	USP14
177	BAK1
178	CXXC1
179	ERP27
180	ITPR1
181	PLA2G6
182	SERINC3
183	TMX1
184	USP19
185	BAX
186	DAB2IP
187	ERP29
188	JKAMP
189	PMAIP1
190	SERP1
191	TNFRSF10B
192	USP25
193	BBC3
194	DCTN1
195	ERP44
196	JUN
197	PML
198	SERP2
199	TOR1A
200	VAPB
201	BCAP31
202	DDIT3
203	EXTL1
204	KDELR3
205	POMT2
206	SESN2
207	TP53
208	VCP
209	BCL2L11
210	DDRGK1
211	EXTL2
212	KLHDC3
213	PPP1R15A
214	SGTA
215	TPP1
216	WFS1
217	BCL2L1
218	DDX11
219	EXTL3
220	LMNA
221	PPP1R15B
222	SGTB
223	TRAF2
224	WIPI1
225	BCL2
226	DERL1
227	FAF2
228	LRRK2
229	PPP2CB
230	SHC1
231	TRIB3
232	XBP1
233	BFAR
234	DERL2
235	FAM129A
236	MAGEA3
237	PPP2R5B
238	SIRT1
239	TRIM13
240	YIF1A
241	BHLHA15
242	DERL3
243	FBXO2
244	MAN1B1
245	PREB
246	SRPRB
247	TRIM25
248	YOD1
249	BOK
250	DNAJB11
251	FBXO6
252	MANF
253	PSMC6
254	SRPX
255	TSPYL2
256	ZBTB17
257	SOD1
258	RYR2
259	TNF
260	PRKN
261	APP
262	PSEN1
263	CANX
264	ATP2A3
265	CAT
266	INS
267	SAR1B
268	RYR1
269	CACNA1C
270	PRNP
271	MAPK8
272	ERO1A
273	SIL1
274	MAPT
275	MPO
276	H6PD
277	SERPINA1
278	HSPA4
279	CASQ1
280	EPM2A
281	CXCL8
282	CASP3
283	NHLRC1
284	ERAP1
285	STIM1
286	DSP
287	HLA-DRB1
288	F2
289	HMOX1
290	KDELR1
291	MIA2
292	SNCA
293	IL1B
294	SEC23A
295	APOB
296	ALB
297	TRDN
298	HSP90AA1
299	LMAN1
300	CDKN3
301	SOD2
302	POMC
303	ALG2
304	SELENOS
305	APOE
306	HSPA8
307	HSF1
308	KCNH2
309	HFE
310	MAPK14
311	COMT
312	GFAP
313	ELN
314	CYP21A2
315	KDELR2
316	SEC23B
317	CD4
318	PSEN2
319	EDN1
320	DMD
321	DRD5
322	SEC13
323	ERAP2
324	RPS27A
325	BAG6
326	SPP1
327	COMP
328	JUP
329	ANK2
330	MOGS
331	SLC26A2
332	SEC61A1
333	CR2
334	CYCS
335	SNAP25
336	MAPK1
337	SERPINH1
338	SCN5A
339	EDNRA
340	SAR1A
341	F9
342	DNAJB1
343	SCN2A
344	NOS3
345	CISD2
346	GLA
347	SLC6A4
348	SEC24C
349	ERO1B
350	SELENOK
351	SEC24B
352	PLN
353	HTT
354	SP1
355	GJB2
356	MTTP
357	UBC
358	FOS
359	CASP8
360	RTN4
361	CRH
362	KCNJ11
363	CASP9
364	TXNDC5
365	RTN3
366	SIGMAR1
367	PARP1
368	IL6
369	DSC2
370	TH
371	SERPINA3
372	RPN1
373	TF
374	INPP5K
375	APOA1
376	RER1
377	TXN
378	ORAI1
379	CSTB
380	CHERP
381	MAPK10
382	GJA1
383	AKT1
384	C1S
385	PTGS2
386	PPIB
387	MTOR
388	LGI4
389	GSR
390	ALG1
391	DPM1
392	KCNE1
393	DNAH8
394	CIB1
395	AVP
396	VEGFA
397	DDOST
398	C1R
399	IL7
400	LMAN2
401	SSR4
402	HMGCR
403	NOS2
404	IGF2R
405	ESYT1
406	TFRC
407	LNPK
408	HSPB1
409	TRPV4
410	COL2A1
411	VWF
412	HP
413	IAPP
414	SERPINC1
415	BDNF
416	NOX4
417	HSD11B1
418	ITPR3
419	SEC62
420	EBP
421	TAP1
422	GATA1
423	XDH
424	CTNNB1
425	SELENON
426	ITPR2
427	CASP12
428	TAPBP
429	CKAP4
430	CLN3
431	CNGA3
432	SLC8A1
433	BNIP1
434	EGFR
435	SQSTM1
436	LPL
437	HSPA1B
438	NR3C1
439	RPN2
440	AKAP9
441	CACNA1S
442	MYH7
443	TGFB1
444	NNT
445	ADIPOQ
446	ACP1
447	CST3
448	SURF4
449	PON1
450	NFKB1
451	ABL1
452	STING1
453	CASQ2
454	CRYAB
455	SEC63
456	ELANE
457	IGF2BP2
458	MAPK9
459	VIM
460	HLA-B
461	INSIG1
462	BACE1
463	PDCD6
464	RRBP1
465	CANT1
466	MAP2
467	ERMP1
468	VCL
469	CYBA
470	CRYAA
471	GBF1
472	JPH2
473	TRIP11
474	HSPA9
475	ADAM10
476	DYSF
477	SREBF1
478	TRPC1
479	KEAP1
480	TLR4
481	CYP2E1
482	SGK1
483	HSD11B2
484	PPARG
485	UBB
486	PMM2
487	RTN1
488	ESR1
489	GET3
490	HSP90AB1
491	G6PC
492	PRKAA1
493	EGF
494	RAB1B
495	BGLAP
496	CALM1
497	RAB1A
498	ATP2C1
499	MAPK3
500	CRP
501	ADAMTSL1
502	PLOD2
503	CD40
504	ENO2
505	SOAT1
506	SREBF2
507	HSPD1
508	MAP1LC3A
509	VAPA
510	IFNG
511	COL1A1
512	SLN
513	ALG13
514	CXCR4
515	CASP7
516	TUSC3
517	PNKD
518	IER3IP1
519	KCNQ1
520	LDLR
521	IL10
522	HIF1A
523	PRDX4
524	ALG3
525	BMP2
526	GAPDH
527	ALG11
528	FGFR3
529	CDKN1A
530	CYBB
531	ERGIC3
532	HLA-A
533	POR
534	ATM
535	APEX1
536	VCAM1
537	NQO1
538	PTPN11
539	PCSK9
540	SLC37A4
541	TRAPPC2
542	MAP2K7
543	CPT2
544	COL1A2
545	BECN1
546	RECK
547	TOMM40
548	SRC
549	GPR37
550	SERPINI1
551	G6PD
552	COPB1
553	PKP2
554	PRL
555	SEC61G
556	UBE2D2
557	ABCC8
558	TEX264
559	STT3A
560	DNM1L
561	NLRP3
562	UBE2D3
563	TMEM43
564	RUNX2
565	RHOA
566	ARL6IP1
567	NUPR1
568	TXNIP
569	TNFSF11
570	PPARA
571	GABARAPL1
572	TRPM4
573	TRAM1
574	SRPRA
575	LIPC
576	STAU1
577	FKRP
578	TMEM208
579	UFL1
580	STX17
581	TYR
582	MAP1LC3B
583	CLCN1
584	CRHR1
585	TCF7L2
586	VKORC1
587	HSPA6
588	CAPN2
589	RB1
590	GANAB
591	NPPB
592	DCN
593	NR3C2
594	OSBP
595	UFD1
596	NOTCH1
597	TMED10
598	HLA-DRB3
599	IGF1
600	TAP2
601	TMED9
602	FAS
603	MDM2
604	BSG
605	TMED4
606	DHCR24
607	CCR6
608	FOXO1
609	USO1
610	ITIH4
611	TRPC4
612	CD8A
613	LEP
614	TIA1
615	SCAP
616	ZFAND2B
617	OSBPL8
618	TMED2
619	MAN2A1
620	KTN1
621	PRKAA2
622	FABP1
623	C9orf72
624	CP
625	ARSA
626	CALHM1
627	CUL1
628	G3BP1
629	GCG
630	MATN3
631	TMEM214
632	RAB6A
633	RAC1
634	ACTC1
635	CASP2
636	ORMDL3
637	GPT
638	PON2
639	HMGB1
640	MGAT5
641	SSR2
642	JPH4
643	PTGS1
644	ASPH
645	MYOC
646	CREB1
647	PIK3CG
648	HTRA2
649	TFG
650	ANXA5
651	GABARAP
652	ARSG
653	ITGB1
654	MAN1A1
655	PRKCD
656	AGER
657	CYP1A1
658	INSR
659	PPARGC1A
660	STAT3
661	TTN
662	NPY
663	TG
664	FOXO3
665	DNAJA1
666	PIEZO1
667	BAG1
668	RPSA
669	KNG1
670	RYR3
671	TOR1B
672	ADRB2
673	NOS1
674	IREB2
675	P4HTM
676	AGR3
677	CDIPT
678	SRP68
679	CCDC88B
680	CERT1
681	LRP5
682	NGF
683	RAB10
684	TLR9
685	SHH
686	MMP9
687	UGT1A1
688	PINK1
689	ERGIC2
690	SERPINA7
691	YKT6
692	SEC22B
693	SGPP1
694	MGST1
695	RBX1
696	STARD3
697	CD36
698	ESYT2
699	GBA
700	SCG5
701	KDR
702	SCD
703	TERT
704	PKD2
705	CREBRF
706	GSTM1
707	GPX1
708	TGM2
709	DSG2
710	STX18
711	COL9A1
712	MARCHF6
713	FKBP10
714	UBA52
715	UBE2D1
716	WNT1
717	CDK1
718	DES
719	HSPA1L
720	ACAN
721	ACE
722	JPH3
723	UBQLN4
724	ARSH
725	FUS
726	GUSB
727	AGTR1
728	SEC23IP
729	TTR
730	NGLY1
731	PRKCSH
732	IVL
733	HSPA2
734	TNFSF10
735	HSD17B10
736	UBL4A
737	BSCL2
738	GSTP1
739	MFN2
740	CAMK2G
741	GOSR1
742	OPA3
743	SCN4A
744	GOLGA2
745	MYC
746	CYB5R3
747	NLRP1
748	ZDHHC6
749	TMEM259
750	TNFRSF1A
751	CDK5
752	DSPP
753	EEF1A1
754	NSFL1C
755	F8
756	TMX3
757	OXT
758	SLC2A1
759	EIF2AK1
760	ICAM1
761	CACNB4
762	CDKAL1
763	FMR1
764	FURIN
765	COPA
766	PTGIS
767	MAPKAPK2
768	SSR3
769	TFEB
770	CYP1A2
771	DUSP19
772	HLA-DRA
773	HSPH1
774	TMCC1
775	PSMD2
776	DHCR7
777	DPM2
778	TGFB3
779	CALR3
780	COL9A2
781	MYH6
782	CAPN1
783	PRDX1
784	NOTCH3
785	SEC31B
786	AQP11
787	ICMT
788	MCL1
789	SKP1
790	SOX9
791	FLNB
792	JPH1
793	EGR1
794	ECPAS
795	CDH2
796	FASLG
797	MAP2K1
798	PRKCA
799	EPO
800	TLR2
801	GOLPH3
802	RSAD2
803	GP6
804	TTPA
805	CPQ
806	KPNB1
807	EIF4E
808	PPP1CA
809	KRT14
810	CTSD
811	PKD1
812	DSG3
813	COL9A3
814	PRDM10
815	APOA4
816	FKBP5
817	MATN1
818	PTH
819	ELAVL1
820	M6PR
821	SERPINA2
822	AIF1
823	MT-TK
824	SFTPC
825	ATXN2
826	CDC42
827	GPER1
828	PRDX5
829	U2AF1
830	PXN
831	SHISA5
832	BRCA1
833	HEXA
834	OSBPL3
835	COL10A1
836	QDPR
837	SET
838	BET1
839	CES1
840	LPIN1
841	RAB2A
842	SCFD1
843	EMD
844	NPC1
845	STBD1
846	UBE2G1
847	CYB5A
848	MAPK8IP1
849	SELENOF
850	CYB5R4
851	DMPK
852	SPAST
853	CTSK
854	G6PC3
855	VDAC1
856	FPR2
857	SERPINE1
858	COG7
859	SGPP2
860	CAV3
861	DPAGT1
862	RCN1
863	CTSB
864	PTK2
865	SEC11A
866	PSMA5
867	STIP1
868	CLGN
869	PTEN
870	ZC3H12A
871	HSD17B12
872	RCN2
873	AFP
874	FN1
875	RELA
876	MMP2
877	PIGN
878	TMED7

## Sheet: 189_prognostic_ERS_genes
	x
1	ACTC1
2	ADIPOQ
3	ALG1
4	ANKS4B
5	ANXA5
6	APAF1
7	APOE
8	AQP11
9	ASNS
10	ATF3
11	ATF4
12	ATP2A3
13	BACE1
14	BAX
15	BCL2
16	BDNF
17	BECN1
18	CALR3
19	CANT1
20	CASP2
21	CASP4
22	CASP8
23	CAV1
24	CCDC47
25	CCL2
26	CCR6
27	CD36
28	CDH2
29	CDKAL1
30	CFTR
31	CLN3
32	CLU
33	COG7
34	COL10A1
35	COL1A1
36	COL1A2
37	COMP
38	COPB1
39	CPT2
40	CRYAB
41	CTDSP2
42	CTSB
43	CUL7
44	CXCR4
45	CYCS
46	DDIT3
47	DDOST
48	DNAJC3
49	DSG2
50	DSG3
51	EDEM2
52	EDNRA
53	EGF
54	EGR1
55	EIF2AK1
56	EIF2AK4
57	ENO2
58	ERAP1
59	ERGIC3
60	ERP27
61	EXTL2
62	FABP1
63	FBXO6
64	FCGR2B
65	FGFR3
66	FKBP10
67	FOS
68	G3BP1
69	G6PC3
70	GABARAPL1
71	GJA1
72	GSR
73	GSTM1
74	GUSB
75	HERPUD1
76	HIF1A
77	HMGCR
78	HP
79	HSD11B2
80	HSD17B10
81	HSPA6
82	HSPB1
83	IGF1
84	IL7
85	ITGB1
86	ITPR1
87	JPH1
88	JPH2
89	KCNQ1
90	KDR
91	KLHDC3
92	KRT14
93	LEP
94	LMNA
95	MAP1LC3A
96	MAP2K1
97	MATN1
98	MATN3
99	MFN2
100	MYC
101	NFKB1
102	NOS2
103	NOTCH3
104	NOX4
105	NPC1
106	NPY
107	NR3C1
108	OPA3
109	ORAI1
110	ORMDL3
111	OSBPL8
112	PIK3R1
113	PKD2
114	PKP2
115	PLN
116	PMM2
117	PNKD
118	POR
119	PPARA
120	PPARG
121	PRDX5
122	PRKCA
123	PRKCD
124	PRNP
125	PSMA5
126	PTGIS
127	RASGRF2
128	RCN1
129	RCN3
130	RER1
131	RHBDD1
132	RNF186
133	RNFT1
134	RUNX2
135	SCAP
136	SCFD1
137	SEC11A
138	SEC31A
139	SERPINA3
140	SERPINE1
141	SERPINH1
142	SGPP2
143	SHISA5
144	SLC26A2
145	SLC2A1
146	SLC37A4
147	SLC6A4
148	SNAP25
149	SPP1
150	SRC
151	SREBF2
152	SRPX
153	STBD1
154	TAPBP
155	TATDN2
156	TEX264
157	TG
158	TGFB3
159	THBS1
160	THBS4
161	TMEM129
162	TMEM259
163	TMEM33
164	TMUB1
165	TMUB2
166	TNFSF10
167	TNFSF11
168	TOMM40
169	TRAF2
170	TRIM25
171	TRPC1
172	TRPM4
173	TSPYL2
174	TTC23L
175	TTPA
176	TUSC3
177	TXNIP
178	UBE2J2
179	UBE4B
180	UBXN4
181	UGT1A1
182	USP19
183	VAPB
184	VCL
185	VEGFA
186	VIM
187	VKORC1
188	VWF
189	WIPI1
