# Supplementary material for: Characterization of endoplasmic reticulum stress unveils ZNF703 as a promising target for colorectal cancer immunotherapy
Source: J Transl Med. 2023 Oct 11;21:713. doi: 10.1186/s12967-023-04547-z (PMC10566095; doi:10.1186/s12967-023-04547-z)
Supplement: Supplementary file 18 — Additional file 18. Table S3: 122 immune molecules collected from previous studies. [file 12967_2023_4547_MOESM18_ESM.xlsx]

## Sheet: Table_S3 122_immune_molecules
ID
TAP2
CCL3
CCL4
TNFSF9
CD86
CCL8
TNFRSF18
CXCL10
TNFSF13B
PVR
CCL26
IL2RA
TAP1
CD80
CCL7
CCL13
CCR5
CD70
CXCL11
HLA-DRB1
CCL18
CCL5
CCL15
CCR1
CXCL9
HLA-DQB1
NT5E
CXCL16
HLA-DRA
CXCL5
HLA-DPA1
HLA-DPB1
HLA-DQA1
IL6
CXCL1
CCL2
CXCL2
HLA-DMB
TNFRSF9
HLA-F
HLA-A
HLA-B
TNFSF14
CXCL3
CCL24
ICOS
B2M
TNFSF15
CCL23
CXCL13
TNFSF4
TNFRSF8
CXCR6
CCR7
CXCL8
CCL20
HLA-DOB
CXCL12
CCL11
CXCR3
CD48
TNFRSF4
ENTPD1
TAPBP
CCR2
XCL2
CXCL17
IL6R
TNFRSF14
HLA-E
HLA-C
CD276
HLA-DQA2
CXCR4
HLA-DOA
CCL17
MICB
CXCR2
LTA
HLA-G
CCL21
CD28
CXCR1
HLA-DMA
CD27
CCL28
KLRC1
CCR8
CX3CL1
CXCL6
ULBP1
TNFSF18
CXCL14
BTNL2
CCL25
CCR3
ICOSLG
XCR1
RAET1E
HHLA2
TNFSF13
CCL1
CD40
CCL19
TNFRSF25
CCL22
CCR4
CCR10
TNFRSF17
CCR6
CX3CR1
CCL14
CD40LG
XCL1
CCR9
KLRK1
TNFRSF13B
TMIGD2
TNFRSF13C
CXCR5
CCL16
CCL27
