# Supplementary material for: Characterization of endoplasmic reticulum stress unveils ZNF703 as a promising target for colorectal cancer immunotherapy
Source: J Transl Med. 2023 Oct 11;21:713. doi: 10.1186/s12967-023-04547-z (PMC10566095; doi:10.1186/s12967-023-04547-z)
Supplement: Supplementary file 19 — Additional file 19. Table S4: 20 inhibitory immune checkpoints. [file 12967_2023_4547_MOESM19_ESM.xlsx]

## Sheet: ICI_inhibition_20_genes
Inhibitory immune checkpoint
TIM-3
PD-L1
CD86
LAG-3
LAIR1
PVR
IDO1
CD80
CTLA-4
PD-1
TIGIT
CD200R1
CEACAM1
CD276
CD200
KIR3DL1
BTLA
ADORA2A
LGALS3
VTCN1
