# Supplementary material for: Characterization of endoplasmic reticulum stress unveils ZNF703 as a promising target for colorectal cancer immunotherapy
Source: J Transl Med. 2023 Oct 11;21:713. doi: 10.1186/s12967-023-04547-z (PMC10566095; doi:10.1186/s12967-023-04547-z)
Supplement: Supplementary file 21 — Additional file 21. Table S6: TIS genes. [file 12967_2023_4547_MOESM21_ESM.xlsx]

## Sheet: genes_TIS
genes	index
CCL5	0.008346
CD27	0.072293
CD274	0.042853
CD276	-0.0239
CD8A	0.031021
CMKLR1	0.151253
CXCL9	0.074135
CXCR6	0.004313
HLA-DQA1	0.020091
HLA-DRB1	0.058806
HLA-E	0.07175
IDO1	0.060679
LAG3	0.123895
NKG7	0.075524
PDCD1LG2	0.003734
PSMB10	0.032999
STAT1	0.250229
TIGIT	0.084767
