# Supplementary material for: Characterization of endoplasmic reticulum stress unveils ZNF703 as a promising target for colorectal cancer immunotherapy
Source: J Transl Med. 2023 Oct 11;21:713. doi: 10.1186/s12967-023-04547-z (PMC10566095; doi:10.1186/s12967-023-04547-z)
Supplement: Supplementary file 22 — Additional file 22. Table S7: COX-IS genes. [file 12967_2023_4547_MOESM22_ESM.xlsx]

## Sheet: CI_genes
CI_genes
STAT1
CD8A
CD8B
IL12A
IL12B
IFNG
GZMA
GZMB
PRF1
EOMES
TBX21
CCL5
CXCL9
CXCL10
CXCL11

## Sheet: CP_genes
CP_genes
IL1A
IL1B
IL6
CSF3
CXCL1
CXCL2
CXCL8
CCL2
VEGFA
PTGS2
