# Supplementary material for: Characterization of endoplasmic reticulum stress unveils ZNF703 as a promising target for colorectal cancer immunotherapy
Source: J Transl Med. 2023 Oct 11;21:713. doi: 10.1186/s12967-023-04547-z (PMC10566095; doi:10.1186/s12967-023-04547-z)
Supplement: Supplementary file 24 — Additional file 24. Table S9: Multivariate cox regression of ERS clusters. [file 12967_2023_4547_MOESM24_ESM.xlsx]

## Sheet: Sheet1
Clinical Factors	Hazard.Ratio.Univatiate	CI95.Univatiate	P.Value.Univatiate	Hazard.Ratio.Multivariate	CI95.Multivariate	P.Value.Multivariate
Age	0.77	0.6-0.99	0.04	0.71	0.56-0.92	0.008
Gender	1.19	0.94-1.51	0.141
ERS clusters	1.6	1.26-2.04	0	1.48	1.15-1.89	0.002
Stage	1.79	1.41-2.28	0	1.76	1.38-2.25	0
