# Supplementary material for: Characterization of endoplasmic reticulum stress unveils ZNF703 as a promising target for colorectal cancer immunotherapy
Source: J Transl Med. 2023 Oct 11;21:713. doi: 10.1186/s12967-023-04547-z (PMC10566095; doi:10.1186/s12967-023-04547-z)
Supplement: Supplementary file 25 — Additional file 25. Table S10: WGCNA module genes. [file 12967_2023_4547_MOESM25_ESM.xlsx]

## Sheet: WGCNA_module_genes
Green module	Yellow module	Blue module
PROK2	BCHE	KRT6A
HCAR3	ADIPOQ	EPYC
SERPINB2	MAMDC2	SULT1C4
CLC	ASB5	S100A2
FDCSP	PLP1	MATN3
CCL19	CNN1	SLITRK6
S100A12	SYNM	COMP
IL1B	TAC1	HTR2B
PTX3	TCEAL2	HOXC6
KLK5	TMEM35	KLK6
CXCL13	FABP4	SFRP4
GBP5	PCP4	COX7B2
OLR1	OGN	MFAP5
BCL2A1	PLN	SFRP2
ZBED2	CHRDL1	KRT6B
HLA-DQA1	ATP1A2	TNFRSF11B
TREM1	CHRDL2	PTGS2
CXCL9	PCOLCE2	CXCL5
FPR2	LMOD1	MYH1
MS4A1	PDZRN4	SFTA2
PAEP	PPP1R14A	TFPI2
TMEM255A	SDPR	CXCL6
CXCL8	MYOCD	MGP
TNFRSF17	C8orf88	APOD
CCL18	MAB21L2	ACTA1
CCL8	VIP	COL10A1
S100A9	SYNPO2	DMBT1
LRP4	SCN7A	CKM
TNFAIP6	SST	ASPN
LCK	TMEM100	FNDC1
GNLY	DPT	MMP10
SELL	RSPO3	COL11A1
CCL21	LPL	CYP1B1
MRC1	ODAM	DUOX2
CD69	GPX3	PDGFRL
IGLL5	EPHA7	OMD
FFAR2	GPM6A	MMP7
MGAM	FHL1	COLEC12
MMP9	C2orf40	C6orf15
SLC2A3	LYVE1	IL6
GPAT2	GHR	IL13RA2
MNDA	CRYAB	KRT15
PLA1A	PRIMA1	DUOXA2
FCGR3B	MYH11	KLK7
FCGR2B	ANGPTL1	PTHLH
CXCR2	THBS4	MMP3
CPVL	CFL2	MMP1
CHIT1	PTPRZ1	IGFL2
S100A8	MEIS1	HSPA6
GPR34	FAM129A	PPAPDC1A
GPNMB	SRPX	CCL26
CCL5	SCG2	SHISA2
APOE	WASF3	LEMD1
VSIG4	KLHL13	ITGBL1
MZB1	SMPX	FKBP1B
PLEK	KL	GAS1
HLA-DMA	LRCH2	HMCN1
ALOX5AP	CASQ2	TMEM45A
G0S2	MYOT	CST6
FCN1	STMN2	SPP1
LY96	FILIP1	ZFPM2
TRAT1	FXYD6	C2CD4A
C5AR1	MRGPRF	CLEC5A
RGMB	PRUNE2	CRISPLD1
C1QB	ADH1B	PCDHB16
MCEMP1	NEXN	SPOCK1
FCER1G	CCDC69	MYBPC2
FCGR1B	PTGS1	TWIST1
TNFSF13B	AOC3	GRP
GZMK	F13A1	SLN
UMODL1	POPDC2	NDUFA4L2
EVI2A	PLIN1	C3
NCF2	MMRN1	THBS2
FGL2	REEP1	SELE
CCL4	MEIS2	FAP
SECTM1	GPM6B	ABCB1
ITGAM	EML1	COLCA2
ENPP2	GPAM	PRRX1
CST7	AGTR1	KLK10
ITM2A	TACR2	ACSM3
HLA-DPA1	ADAMTS1	IL24
GPR183	CFD	MMP13
CSF2RB	PDK4	HAS2
GIMAP7	P2RY14	C5orf46
GPR171	GPRASP1	SERPINE1
TLR1	TNC	NR4A2
TYROBP	HAND1	S100A4
MMP12	PRKAR2B	TNNC1
C1QA	RBPMS2	RIIAD1
SGK1	RSPO2	GREM1
CD14	SHISA3	PCDHB15
CXCL1	KIT	CCL2
CLEC4A	CILP	INHBB
CXCR4	NAP1L3	CYR61
NKG7	RERG	SAMD5
GZMH	HSPB8	CCL20
CCR7	TNMD	EDNRA
EVI2B	CPE	AEBP1
C1orf162	TCEAL7	TRIL
LTF	MORN5	EGFL6
MS4A7	BEX1	FRMD6
MS4A4A	FGF13	CCDC80
C1QC	NBEA	OLFML2B
HLA-DQB1	CCL11	OXGR1
RGS13	EGR3	FAM155A
CD8A	CAP2	ISLR
CD52	CXCL12	SPON1
CLIC2	PEG3	RRAGD
PLA2G7	XKR4	OLFM4
HLA-DRA	NKX2-3	DDIT4L
CD163	SLIT2	LCN2
TPRG1	CD36	WISP2
TG	ARMCX1	FOSL1
CYTIP	PNMAL1	CTHRC1
FPR3	C7	DACT1
GPR84	RBM24	VCAN
TRIM22	RYR3	ANO1
HCLS1	FOSB	LOX
ADM	DNER	CALB2
SLC43A3	SPINK6	NXN
PIK3AP1	RAMP1	IBSP
CSF3R	TAGLN	TMEM119
MPEG1	AKAP12	FBN1
CHI3L1	RBFOX3	KRT16
HLA-DMB	USP9Y	GXYLT2
P2RY13	LEP	PCDHB2
KLRB1	SPARCL1	MXRA5
ITK	FERMT2	SERPINF1
PYGL	MICU3	FSCN1
TM6SF1	EPB41L3	NDP
NFKBIZ	HOXD11	LOXL1
DUSP2	COL21A1	SCEL
GIMAP2	SETBP1	IGFBP6
IFI16	MTCL1	SULF1
RASGRP1	FAM46B	GLIPR1
MAFB	KDM5D	BGN
IL7R	FLNA	COL16A1
GPR65	RGS2	APOBEC1
GIMAP6	VGLL3	CYBRD1
CECR1	ZBTB16	OLFML3
LAPTM5	TYRP1	SERPING1
LRMP	CPA3	RGS4
TCL1A	BEX4	COL5A1
UPP1	ITIH5	SNAI2
BIRC3	HBB	PROM1
VNN2	AQP1	SLC2A1
TDO2	SGCE	LPPR4
RGS18	HOXD10	RARRES2
GPR18	KIAA1462	COL5A2
SLAMF7	CAV1	ACVR1C
HCK	CIDEC	C1S
PROX1	AMIGO2	COL15A1
LCP1	GUCY1A3	TMEM200A
SOD2	DCLK1	CSGALNACT1
TNIP3	MFAP4	RAB31
RAB38	ROR2	HTRA1
FAM46C	PCDHB5	FMO1
SLAMF8	MRVI1	SLC16A4
C3AR1	NAP1L2	CTGF
FCAMR	STEAP4	SMIM24
RCSD1	RTN1	ZNF521
TLR2	GREM2	KRT80
IGSF6	MN1	CD200
HES6	EDNRB	CDH11
IL2RG	TSPYL5	FAM198B
CRTAM	SYNC	GFPT2
CTSL	FZD7	UBE2E2
IL4I1	TMEM47	ID1
KYNU	C3orf80	CRABP2
CD27	WFDC1	TNFSF4
CD2	CLMP	PDGFC
LAIR2	GEM	GLT8D2
SLC37A2	CXCL3	DUSP5
CCR1	PTGDS	ANXA1
CHI3L2	VLDLR	RNF186
GIMAP4	CLU	DFNA5
HMOX1	TPSB2	BCAT1
PRF1	GPR155	SPINK1
CADPS	JAM2	NOX1
IL10RA	ACKR1	GJA1
CD38	RNF150	MMP8
CORO1A	GNAI1	VCAM1
GAPT	HSPB6	EGR2
GSAP	TSPAN2	ENO2
OSM	FLNC	PCDHB14
SNX10	PTCHD1	SOD3
GNA15	TMEM170B	IGFL1
APOL3	ASB2	MFAP2
CLEC2B	DDR2	NOV
TLR8	TUBB6	BEAN1
GLIPR2	MLLT11	OLFML1
LILRB2	RAB23	TIMP3
ACP5	NUPR1	TRIB2
RNASE6	PRICKLE2	COL1A2
ITGA4	ITGA5	CD109
ICAM1	PCDHGA4	ELTD1
IL23A	TGFB1I1	ARMCX2
CSF1R	RAI2	TM4SF18
ITGB2	CACNA2D1	GJB2
THEMIS2	IGF1	BMP5
SRGN	PF4	PCOLCE
CD300LF	NME5	LAMP5
IFNG	SULT1C2	IGDCC4
P2RX5	SACS	KCNS3
GALNT6	MAP1B	FOXC1
EOMES	CSRP1	PLAU
CHRM3	KCTD12	C1R
HLA-DPB1	FAXC	GPX8
RAC2	FOS	B3GALNT1
ELMO1	PLTP	CTSK
SULT2B1	MPPED2	NOX4
CD79A	ST6GALNAC2	MARCO
RGS1	DES	SLC2A10
PDE4B	HOXD13	PCSK5
RASSF2	ZCCHC24	STC1
SUCNR1	SOX17	FIBIN
CYP2S1	PDLIM3	HS3ST3A1
NCF4	PDZK1IP1	PXDN
NLRC3	DNAJB4	C10orf10
CD3D	TGFBR3	SDC2
TMEM140	C8orf4	ZNF423
CD274	PI15	FN1
NAMPT	MSRB3	IGFBP3
SAMSN1	NRXN3	INHBA
CHST11	COX7A1	SLFN11
TREM2	RCAN2	C11orf96
NCF1	PFN2	SPAG1
PLAUR	TRIM6	PGBD5
CPA6	PLIN4	NUAK1
ARHGEF6	ATP2B4	PLXDC2
FAM26F	ZNF304	NOS2
FGR	PDE2A	PRKCDBP
CLEC10A	PKIA	CYS1
MCTP1	SCUBE2	CARD6
GMFG	KIZ	KCNE4
SLC7A7	PLEKHO1	EFEMP1
UCP2	ACTC1	LUM
BANK1	KCNMB1	ROBO1
SLC38A6	NDN	SELM
BST1	NINL	HOXB2
MS4A6A	KLHL5	KLK8
C1orf54	C3orf70	GLIS2
CD74	TMEM200B	PLAT
ITGAL	FREM1	PRELP
SLC15A3	SLC24A3	COL6A2
CCR2	TMEM178A	TMEM158
CD86	FOXF1	EMILIN1
SLC31A2	NEGR1	WISP1
CCR5	FBLN5	ESM1
IL1RN	GUCY1B3	FOXA1
KLHDC7B	MYL9	EPHB3
ATP8B4	SCRN1	CLIC6
TMEM154	LRRK2	HOXB6
CTSH	NAP1L5	HOXC10
FPR1	FHOD3	TLR4
FKBP5	PNMA1	COL8A2
SLA	GPR133	SUGCT
MSR1	C15orf52	CH25H
VPREB3	PITX2	COL8A1
SLFN5	RBP7	RNF183
LRRC36	JAZF1	ANGPTL2
TFEC	ACTG2	GPC6
FAM65B	PTBP2	PMEPA1
LIPA	ANO5	WNT5A
OGFRL1	MPDZ	KRTAP4-1
RAB8B	SEMA3A	POSTN
TNFAIP3	VCL	CDKN1C
LY86	FOXF2	LAMC2
PTPRC	FBXO32	VIM
PPP1R18	HOXD8	COL12A1
FAIM3	RERGL	GLIS3
LST1	MDM1	NID2
CD247	RAB9B	ECM1
IL1A	BNC2	SPHK1
HOXA10	NR3C1	COL3A1
EFNA3	TIMP4	DPYSL3
CD1D	TRPC1	ERRFI1
LSP1	PCDHB7	AHNAK2
THEMIS	MYLK	PTGIS
ATP10D	DIRAS3	EMP3
CYP27B1	GRHL3	ZNF331
HOXA7	PDE3A	PKD2
RHOH	F8	FMOD
CXCL16	SNAP25	SPARC
ALOX5	FGF2	LHFP
GNB4	MAL	ADAM12
CCR6	PLSCR4	COL6A3
DRAM1	BMX	CNRIP1
CCL7	TTC7B	NR2F1
P2RY8	GNAL	SYT13
LAG3	KRBOX1	DMRT2
FERMT3	ITGA7	FAM221A
CAPG	STARD9	WNT2
FYB	NQO1	PTRF
IL18R1	PBX3	OSMR
CPNE5	KRT24	CCDC102B
MYO1F	WWTR1	FST
FAM222A	PPAP2B	CRIP2
SASH3	STON1	SMAD7
GLUL	SH3BGR	GPX7
CMTM2	NPTX1	DDIT4
IL2RB	ZNF415	CPXM1
CTSB	ATF3	THY1
PARP8	HDGFRP3	FBLN2
SLC16A6	CDH19	FAM19A1
LCP2	KAT2B	GABRA4
LRRC8E	ARNT2	MXRA8
HLA-DQB2	WASF1	EFEMP2
SIGLEC10	TPSAB1	LRRC15
SAMHD1	ARC	TIMP2
BATF	CIDEA	ERMN
TNFAIP8	SMARCA1	HOXB8
NCKAP1L	ITGA1	PNMA2
EVPL	FAT4	SYNDIG1
CD19	ZNF880	HOXA13
PVRIG	IGFBP4	FKBP10
TMEM173	TUBB2A	GPR116
WIPF1	TMTC1	CYP26A1
RASSF5	SLC10A4	RBMS1
TCIRG1	PGM5	SOX7
TIGIT	MCAM	KCNJ8
KLRC3	PRNP	MMP11
LGMN	EGR1	SLC16A10
CXCR6	EMCN	CLIC4
CTSS	TMEM55A	ZNF300
PILRA	LRRN4CL	MYH10
ST8SIA4	OLFML2A	FYN
FUT1	ZNF662	COL18A1
ZNF703	ARHGEF26	ANKRD6
ARHGAP9	CPED1	TNNI2
P2RX7	NOXO1	LTBP2
TBXAS1	LAMA5	PPARG
CTSD	THRB	ECM2
FAT1	CALD1	LAMB3
ADORA3	FBXL22	CDH5
NR1H3	SOX11	PPL
CCL13	CLDN5	SLC3A1
ARHGDIB	SMTN	TMC5
CCR10	TCEAL3	ISM1
PLXNC1	TRPS1	SLC5A1
H1F0	SLMAP	PRR16
FAM49A	SCN3A	PRICKLE1
METRNL	GOLGA8N	ID3
AMICA1	CTSG	PDGFRB
BTLA	KCNN4	LGALS1
SAMD12	FAM149A	RGS17
SLCO2B1	PPAP2A	FAM84A
ICAM2	SATB1	HOXB9
CD72	FXYD1	TCF4
PCLO	TSHZ3	XK
CR2	JAM3	ZNF532
PTPRCAP	KCNMA1	DPYSL2
SIGLEC1	PRND	VEGFC
LRRC6	IPO4	SLC44A5
FAM171A1	SFRP1	CHN1
PLA2G2D	TNS1	AKR1B1
GLB1L2	ATL1	GUCY2C
LAX1	CPQ	GALNT15
RILPL2	DZIP1	DDC
STAT4	TUBA1A	CAV2
PLD3	LONRF2	DNM1
COTL1	CMA1	FJX1
TNFAIP2	THSD7A	TNFSF11
CLEC7A	ROR1	COL4A2
FAM13A	ADORA2B	RAI14
NABP1	PTPRM	COL1A1
2022-03-01	RASL12	CNN3
ARHGAP4	RASD2	MRPS21
STAP1	EOGT	IL17RB
CD3E	ANKRD29	CNTN4
AIF1	RASSF9	LAMB2
SPI1	OSR1	DNM3
CTSC	ZMAT3	DLX5
IL18RAP	DPY19L2	GABRB2
CHST7	BCL6	MAGEH1
RGS19	PYGM	MEGF6
RNF166	CEBPD	FSTL1
FCGR2A	MEOX1	ADAMTS5
APOBEC3G	CYP4B1	MDFIC
DOCK8	MAN1C1	RHOBTB1
CD7	DIP2C	COL4A1
OSCAR	FAM13B	LBH
CSF2RA	CHODL	LRP12
LILRB1	SLC26A4	NRIP3
KLRD1	PRKAA2	SRGAP2C
TNFRSF18	TMTC2	PCDH17
BTK	OR51E2	NLGN4X
KLHL6	HSPB1	PLOD2
C10orf82	INTU	TRIM29
PNOC	LIMS2	ARRDC3
TM2D2	C20orf194	C9orf24
LAIR1	CDH3	ARL4C
PIM2	ITPR1	NGFRAP1
HCST	BTC	CRCT1
LILRA6	HPGDS	FAM101B
PYGB	PBX1	PDE10A
ZEB2	TXNIP	ATP10B
TNFRSF1B	PRDM6	ID4
TIAM1	DDHD2	LIF
SERPINB9	PALLD	S1PR1
IFNGR1	COL24A1	ADAMTS2
CASP4	EVA1C	NKX3-2
NAIP	CBX7	DNAJB1
ZAP70	FAM83D	EDIL3
STK17B	CSPG4	EMP1
SH2B3	CLIP4	CDKN2A
OPTN	MEF2C	OCA2
ICOS	ZNF655	C3orf14
CD48	GSTM3	DUSP10
PLEKHA6	P2RY1	FXYD5
FOXA2	FBXL7	IL11
SMAP2	DISP1	NPR3
GIMAP8	ARHGAP6	DKK2
FCRLA	COL14A1	KCND2
SIRPA	ENC1	CD93
ICAM3	GSTM4	SERPINH1
ATP6V1B2	L1CAM	SLC44A3
FAM213A	REV3L	THBS1
MANSC1	RDX	CYYR1
POLM	MAP9	DCN
TLR7	PLBD1	BHLHE40
RUNX3	BOK	CSRP2
PLEKHO2	ZNF25	PFKFB3
TOB1	LIMCH1	EHF
RNASE2	BAG2	COL7A1
EVL	KCNH2	TIMP1
TGM2	GJC1	FAM127A
GNS	PRL	EDN1
USP54	UST	TM4SF1
TAGAP	TSHZ1	SSPN
CXXC4	NEURL1B	FAM19A5
FTH1	FAM229B	LTBP1
P2RY12	FNBP1	HEG1
FLI1	ANKRD22	CALCRL
PTPN22	ZNF404	LYPD1
CD96	DYNC2H1	FBLN1
MCL1	ZBTB20	UBE2QL1
CD37	ST6GALNAC3	ARHGAP32
IGSF8	TMEM139	TSPAN12
SERTAD1	ZFP36	TENM4
EMR2	DOCK11	TGFBI
PKHD1L1	CDC42EP3	NBPF4
ELL2	CTSO	NINJ2
HTRA4	CCBE1	DAPK1
ADAM28	TCF21	MOXD1
CYBB	RGS5	SULF2
SERTAD3	PRSS23	GAS2L3
CFP	TUSC3	UNC93A
NPL	FAM228B	PODXL
RENBP	TNS4	CYP2J2
ST3GAL5	SOX9	GPX2
HAVCR2	F2RL2	FGFR3
IRF2	CHL1	HEY2
VAV1	FRY	MEOX2
STX11	RAB11FIP2	IGFBP5
PREX1	ADRB2	ENTPD1
SIRPB2	THRSP	SMIM3
PIK3CG	ZNF559	DENND5A
CD300A	PDE3B	SGIP1
PRDM1	MAMLD1	PANK1
SLC1A3	NTSR1	MXRA7
C10orf54	PPP1R12B	DCBLD2
SIT1	CNTNAP1	MURC
IKZF3	KCNIP4	BMPR1B
CLEC4E	CCDC146	HAS1
CD53	SCRG1	IL1R1
ROCK2	OLFM1	IER5
VMO1	PI4KA	ROBO2
RNF144B	INSC	FMO2
2022-09-01	SERTAD4	ANGPT2
AMPD3	ZNF658	RCN3
TCN2	GSTM2	GULP1
PPM1M	BTG2	LAMA2
DNMBP	ADAM33	CHSY3
SLC25A37	RCAN1	APELA
P2RY10	MSX1	TNFRSF12A
IGFLR1	PTN	CD248
PPP1R16B	GNG11	COL5A3
RNASE1	CERK	TPST1
CCDC88A	SORBS1	SH3BP5
DPYD	TESC	MAP3K8
HK3	IRS1	SLC12A2
TBC1D10C	CPXM2	PLVAP
PTAFR	SH3BGRL	FHDC1
MS4A14	SEMA3E	PPP1R9A
GRN	2022-03-02	CRYM
FABP6	HAS3	APLNR
CCR3	ITGA2	LRRC32
CD3G	LPAR1	MCC
IL2RA	CHFR	IER3
LHFPL2	SLC27A3	FAM162B
SH2D2A	POLI	CDR2L
GIMAP1	TENM2	DBN1
NFKBIE	PKIG	BNIP3L
MFSD1	FAM50B	PDGFD
IL21R	PLCD4	EPHX3
PLEKHF1	WSB1	CILP2
BLVRA	GALNT14	EBF1
SERINC5	RGL1	C2orf82
CD83	DUSP1	BAG3
IPCEF1	CALM1	POF1B
DOK2	KIAA0922	PTGES
CD33	C1orf116	CXCL2
DPEP2	APOBEC3C	EPN3
FCRL3	PDE1A	EPHB2
CR1	DAAM2	GADD45A
PAX5	WLS	HLX
ZNF827	KIAA1644	THBS3
ADAP2	CBX6	KDR
LRP6	WDR47	ABLIM3
NPAS2	TMEM141	MITF
ADCY7	ZNF610	CCDC3
DENND1C	ZNF615	CORIN
ADAM8	SEMA3G	MMP14
NPC2	PPP2R3A	TWSG1
PSAP	COL4A5	TSPAN4
FCRL5	SOCS2	ALPK2
NINJ1	RHOJ	GPR137B
ARRB2	SELP	DEGS1
EMR3	NKIRAS1	MYADM
DCSTAMP	2022-09-06	CYTL1
GSTO1	CSRNP1	PCDH7
MAN2B1	KPNA5	WNK4
GPX1	ERO1LB	FSTL3
MERTK	RET	TPBG
BIN2	OSBPL1A	TMEM52
KLRF1	ABI3BP	MFGE8
FES	KLF10	ZNF618
CTSW	TSPYL4	CHSY1
PPT1	HKDC1	GPR124
LILRB3	NR4A3	NRARP
DOCK10	C1QTNF7	SLC16A2
HSD17B7	SESTD1	PPP1R15A
GPR97	UCHL1	PLEKHG4
LAT	SENP7	GGT5
ARHGAP30	RNF217	TGFBR1
NAGK	CHAC1	LAMB1
NLRP7	PPP1R3C	INMT
BATF3	PLEKHH2	SOAT1
LILRB5	LSAMP	CDH13
SAT1	CRYBG3	TBC1D9
DOK3	PJA2	HOXB5
PON2	CCDC50	FGF7
EBI3	TAGLN3	ZDHHC23
EMR1	GSTM1	WBP5
GM2A	RIMKLB	CFTR
MILR1	RPS6KC1	CLEC11A
MYO1G	PCDH18	MYRIP
AMOT	BNIP2	GADD45B
NRROS	HCFC2	PLEC
TNFAIP8L2	DNAJB6	GAS6
CD82	EID1	SMURF2
PSTPIP1	COL28A1	IKBIP
DAPP1	PPP1R12A	GYPC
UBASH3A	BOC	ST6GALNAC5
STAT2	CADM1	HOXB3
SIGLEC5	ASPA	LIX1L
ATOX1	PTPLA	CLDN12
DUSP18	VAT1L	ZSWIM5
CD1E	ANTXR2	TRIM2
CX3CR1	ADAMTSL3	AIM1
CARD16	SCN4B	IGFBP7
RAB24	SCN3B	TACSTD2
CCL22	RBMS3	FHIT
EHD1	TCEAL4	SLFN12
CD180	SLC7A10	TTC32
CD40	FAM107A	ANGPTL4
STK17A	TCF7L1	HOXB7
HAPLN3	LIFR	DIO2
ACP2	FOXP2	BPGM
SNX20	BVES	RBM11
PTPN7	GSTA4	BICC1
SNN	PGBD1	PDPN
TIMD4	RNF180	CALHM2
LPXN	MFI2	PTPN14
NXPE3	WBSCR27	FZD1
C10orf128	ACACB	ATF7IP2
TRPV2	GPR27	AAED1
GSE1	TGFBR2	THBD
SPOCK2	AP1S2	HSPG2
PIK3CD	SVIL	KDELC1
DRAP1	SUSD5	NFIL3
CTNNBIP1	STOM	PHLDA3
NOL3	NFIC	SLC40A1
MCOLN1	DMPK	AMOTL2
FASLG	AHRR	FILIP1L
HES1	JMY	LDOC1
SLC9A9	ZBTB8A	KCNQ1
LFNG	TEAD3	MYL6B
PIK3C2B	NME4	ANXA5
GATA3	SSBP2	SERPINE2
TMC8	INA	AXL
MYO10	SYT4	PRSS16
ANXA2R	GDF15	FAM63B
CYSLTR1	SECISBP2L	SH3RF3
LILRB4	MYOM1	PEAR1
C4orf32	BDH2	FAM168A
MGAT5	ANK2	ACOT13
RASSF4	DFNB59	LEF1
SEMA3F	ABCA8	JUNB
DERL3	ZDBF2	UBXN10
DOCK2	EHBP1	GOLIM4
CD84	KLHDC8B	PLS3
ATP6V0D2	KLHL21	RAB11FIP1
RRNAD1	CITED2	FGD1
	AASS	TSEN2
	PENK	HEY1
	TUSC5	LNX1
	PDZRN3	ZYX
	TMPRSS4	CSGALNACT2
	KLHL42	IER5L
	CCNB1IP1	PECAM1
	SLC1A5	TOX3
	EID2B	MAP7D1
	CNFN	RTN2
	TSPAN11	NNMT
	INPP5A	SLC12A8
	TSTD1	KIF21B
	FBXO30	ARSD
	TET1	EPAS1
	CACNA1C	ITGAV
	FCER1A	MAFF
	PLEKHA4	FBXL2
	ST5	DUSP14
	TIGD7	RRAD
	SASH1	BSPRY
	PRKG1	PCED1B
	ZNF512	EPS8L3
	ZNF385B	PIWIL2
	SORBS2	RHPN2
	CIART	S1PR3
	BDKRB1	PALMD
	NEK7	FGFBP3
	ARHGEF3	ACSL5
	NUDT11	ITGB8
	EXTL2	TGFB2
	IL20RA	FBXO17
	NEFH	MTERF1
	SALL2	KAL1
	GRIN2D	PDGFA
	TMOD1	ELL3
	SERINC1	ZNF57
	CREBRF	C9orf3
	CPEB4	WWC3
	UTRN	QKI
	PTGFR	RRAS
	PLA2G5	RHOQ
	BAIAP2L1	IFITM1
	TNFAIP8L1	RGS16
	TRAM1L1	GFPT1
	ATP1B1	FKBP14
	C6orf223	DOK5
	NLGN1	FKBP7
	RAB30	HS3ST2
	CNGA3	ETS1
	SCARA3	CASP6
	SEC23A	TPST2
	TSPAN18	C1QTNF3
	KLF6	PCK2
	KATNAL1	ZNF469
	LMO4	ENOX1
	LSR	UGCG
	CA11	EFS
	NFIA	MYB
	PVRL4	MYO5C
	SPINK13	GABARAPL1
	ZNF134	MPC2
	PRKAB2	TRDN
	PKP3	PLOD1
	CDIP1	PAM
	TRERF1	PKN1
	NFIB	GRB10
	IRF2BPL	RIT1
	ANKRD35	BICD1
	PIFO	HOOK3
	CREB5	DDO
	TTC28	GGTLC1
	PDE8B	ATP8B2
	C16orf89	C2orf70
	PDE5A	PPIC
	ARHGEF25	DCHS1
	ZNF879	CLDN11
	FAM117A	CLN3
	RPRM	MAP3K7CL
	ZNF518B	CDX1
	GPR146	YBX2
	RAB25	ADAMTS16
	RUNX1T1	MARVELD2
	PDLIM7	CCSER1
	HDAC4	GNAI2
	SGCD	IFT172
	TDRP	MYOF
	FAXDC2	ZNF281
	ILK	CDH2
	MTURN	BASP1
	PDE4D	TDRD5
	C4orf48	SLC39A8
	TTLL7	ADAMTS12
	LRFN5	RABAC1
	AQPEP	CLEC1A
	LONRF3	SLC9B2
	DPP6	GPR35
	ADCYAP1	CHST15
	PSD	PEA15
	FEZ1	TLR5
	FAM13C	CD99
	PRPH	ECSCR
	DNAJB5	NKAIN2
	MSRB2	LARP6
	SIDT2	ESAM
	TPM1	HOXC9
	NPY	RNF157
	PALM	PRR15L
	CORO1C	VEGFB
	PAMR1	PLXDC1
	CHRNA3	FAM83A
	C11orf53	ELN
	TBCK	ELK3
	PIP5K1C	PRKD1
	RASSF3	MAP4K4
	FBXL5	DKK3
	HBD	STX3
	RBPMS	ZNF264
	HN1	SMAGP
	RBM20	GRAMD1B
	LMO3	USP11
	RYR2	FAM126A
	ZMAT1	CD24
	PIRT	RPL38
	BBX	MMRN2
	PRSS22	KLF5
	IP6K3	ETS2
	NR4A1	ASAP1
	PBXIP1	RAMP3
	KCNN3	EPHA3
	ST8SIA1	SOCS3
	MGARP	DCBLD1
	IGIP	HHIP
	TUBG2	CTSF
	DMD	IL26
	CAMK1	LAMC1
	HEXIM1	AGPAT4
	PARVA	ADD3
	SGCA	NUDT12
	RGL2	MARCKS
	OCIAD2	EXPH5
	DACT3	RASGRF2
	GPIHBP1	NT5C3A
	KIAA1377	NBL1
	SH3BP4	PIAS3
	GLI3	NID1
	YPEL5	IFFO1
	CORO2B	FGFBP2
	ITGB1BP2	CMTM3
	GABBR1	RHBDD2
	ATP13A2	GAA
	PINK1	ACPP
	ELOVL4	ARHGEF5
	SPG20	GAS7
	RIPK4	LRRC17
	DFNB31	KIAA0319
	DUSP22	SPSB1
	PHC1	POLR3GL
	KCNT2	HSPB2
	TPM2	ELF3
	TRIM23	SRGAP2
	CUEDC1	2022-03-01
	DAAM1	ABLIM1
	PTGES3L	ARHGDIA
	C14orf28	ACTA2
	RPS6KA5	RAB17
	HSPB7	MACROD1
	SLCO4A1	GUCY1A2
	CACNB2	MAP7
	LIPE	SLC11A2
	ZNF211	SOCS5
	STAC	SLC41A1
	IGF2BP2	RILPL1
	EID3	SIK1
	ASAP3	NRK
	ITGA9	DENND2D
	FGFRL1	CHKA
	PPP1R1A	ALDH1A3
	KCNQ4	AMPH
	KLF9	STK39
	IL6ST	ZFP37
	NGFR	GPR39
	SERTM1	PGM2L1
	PHYHD1	LRRC8A
	SEPW1	2022-09-11
	IGSF10	XG
	ZFP82	IRAK3
	IL1RL2	LMCD1
	GYG1	KLF7
	MYOC	BHLHE41
	CIRBP	VWF
	PRKCB	MB21D2
	ANGPT1	FZD2
	SDC1	GSDMB
	DCTPP1	CEBPB
	C2CD2	RGCC
	LGALS14	FOSL2
	RNF146	IFITM2
	ZSCAN18	SLC39A11
	MAGEE1	CALU
	FBXL8	ETV1
	CCDC106	C1orf216
	DSTN	PARVB
	SHC4	BAIAP2L2
	C1QTNF2	SORCS2
	LGI1	SEPN1
	ULK2	CHRNB1
	DVL1	APIP
	CAMTA2	FAM24B
	SLC25A12	ACKR3
	TOR4A	MAGED1
	NIPSNAP3B	MRC2
	KCTD15	RHOD
	PLXNB3	PRAF2
	TACC1	MMEL1
	EPPK1	MYL5
	ROGDI	NTAN1
	PHLDB2	ITPRIP
	SLC26A11	GBGT1
	ZSCAN26	VAT1
	SCN9A	ATP1A1
	COL4A4	MT3
	PTGFRN	UNC5B
	NDRG4	CCDC92
	MID2	DAPK2
	MYCT1	PPEF1
	CDK17	VASN
	HDX	PCDHB6
	RORA	IL17A
	NAALADL1	SERTAD2
	CACNA2D3	SOX18
	LAD1	C4orf3
	DLG5	HEBP1
	RNF19A	RYR1
	ZBTB4	RHBDL1
	SLIT3	SUSD2
	TMEM92	NAT14
	PNRC1	TTYH3
	KCND3	PABPC4L
	LPP	TXN
	STARD13	KIF26B
	ATG14	FAAH
	TMOD2	RAB29
	ANXA4	TMEM254
	XPA	MED15
	CHD3	KCTD11
	ALDH3B2	HIF1A
	OTUB2	CTSZ
	CELF2	ARPC1B
	MBNL1	TUSC1
	NBPF1	CD59
	PDPR	KLF2
	MARCKSL1	GLB1L
	MTFR1L	FOXS1
	POLK	PAPLN
	MEF2A	USH1C
	NACC2	COL6A1
	INPP5D	FASTKD1
	PRKAR1A	DLX6
	PLAC9	HTRA3
	ZNF347	EHD2
	RGMA	PRLR
	THTPA	GSTK1
	NCOA1	ALDH1L2
	PLA2G4C	IGF1R
	ADAMTS8	FUT11
	PIAS1	TSHZ2
	CELF6	GPR176
	S100B	MCCC1
	MYH14	MNX1
	FAM189A2	ISL2
	MS4A2	VKORC1
	PCSK2	CRISPLD2
	SNCA	ACVR1
	GNAZ	PLA2G15
	GKAP1	C17orf100
	SV2A	FADS3
	TXNL1	TGFB1
	ABL1	GLRB
	SCD5	FOXC2
	PCDHB4	PDZD2
	CHKB	SPRY4
	FAM69A	BACH2
	STX12	OSTM1
	FGFR2	HOXC4
	ZC2HC1A	ZNF587B
	ENAH	GPX4
	UVRAG	SKI
	GAP43	S100A11
	PNCK	DYSF
	ATRNL1	SDK1
	PRRT2	ORAOV1
	F11R	FCRLB
	CLIP3	ENG
	PLCL1	MSANTD3
		NRP1
		PRSS35
		QTRT1
		FAM20A
		DMTN
		NREP
		COL27A1
		MGST1
		IL4R
		ANTXR1
		CHPF
		VAMP4
		HBEGF
		CAMSAP2
		FAM198A
		GAL3ST4
		CSF3
		PPFIA3
		NRP2
		SLC22A11
		DSP
		FRAT2
		RNF24
		NSUN7
		PLIN2
		ZNF580
		EGFLAM
		HOMER3
		MMP19
		NES
		PTPLAD2
		MECOM
		OR2A4
		L3HYPDH
		WBP1L
		ZBTB42
		TRIM47
		NOTCH3
		GJA4
		HES5
		HOPX
		CNN2
		CCDC8
		C1QTNF6
		MYO5A
		PAPPA
		HCFC1R1
		CNTD1
		CNKSR1
		ETV5
		CYB5R3
		DOCK4
		ZNF385A
		FOXO1
		TNFRSF1A
		GPC1
		SIX4
		ATP2C2
		TWIST2
		GPR19
		CREM
		C1orf198
		NR2F2
		BCL9L
		TSC22D3
		RAMP2
		LLGL2
		GJA5
		ORAI3
		FUK
		FAM167B
		PIM1
		SHH
		MSC
		ZHX2
		HTR1D
		MICA
		CHST14
		CEBPG
		GDPD1
		MRAS
		OVOL2
		SCUBE3
		TMEM106C
		ARHGAP10
		PMM2
		SPRY1
		CAMSAP3
		ITGB5
		FGD5
		RAB5C
		ITGA11
		IFITM3
		KIAA0355
		RASA3
		SLC27A1
		MYH9
		AKT3
		UBAP2
		ACP6
		ROBO3
		BBS4
		CD34
		COL9A2
		FHL3
		ARL9
		SPOCD1
		EYA4
		RPS6KA2
		GALNT10
		WBP2
		SEMA4C
		COASY
		B3GNT9
		TXNDC15
		FKBP9
		PPP1R3B
		CD81
		CLEC14A
		HOXB4
		SFXN3
		FAR2
		SDR42E1
		FAM195B
		PANX1
		PXDC1
		LDB2
		RAB11B
		PPFIBP1
		CLUH
		MORF4L1
		HIP1
		ARSI
		CERCAM
		LATS2
		RAB2B
		A2M
		SPHK2
		LYPD6
		HECW2
		FTO
		TPM4
		ZNF141
		KIAA1549L
		MAP1LC3B
		CREG1
		LPAR6
		ACY3
		MSN
		MGST2
		GAB2
		TRABD2A
		F2R
		PAPSS1
		NAV1
		PRRX2
		HRH1
		NUCB1
		MRPS25
		FRAT1
		ADAM19
		VOPP1
		DUSP16
		LIN7B
		CDYL2
		PMP22
		ACTN1
		VGLL4
		PDLIM4
		GPR161
		FXYD4
		SEC31A
		ANXA6
		DUS1L
		ARL2BP
		FAM26E
		CNIH3
		ENTPD6
		FAM171B
		CDK10
		COPZ2
		MYO5B
		RPS6KL1
		TRAM2
		C11orf24
		ZC2HC1C
		TNKS1BP1
		ZNF436
		MEDAG
