# Supplementary material for: Characterization of endoplasmic reticulum stress unveils ZNF703 as a promising target for colorectal cancer immunotherapy
Source: J Transl Med. 2023 Oct 11;21:713. doi: 10.1186/s12967-023-04547-z (PMC10566095; doi:10.1186/s12967-023-04547-z)
Supplement: Supplementary file 26 — Additional file 26. Table S11: GO and KEGG results of different WGCNA modules. [file 12967_2023_4547_MOESM26_ESM.xlsx]

## Sheet: GO_blue
	ID	Description	GeneRatio	BgRatio	pvalue	p.adjust	qvalue	geneID	Count
GO:0005201	GO:0005201	extracellular matrix structural constituent	67/908	172/18368	1.21122e-42	1.03196e-39	9.09055e-40	165/633/1300/1301/1303/1306/1307/80781/1277/1278/85301/1281/1282/1284/1289/1290/50509/1291/1292/1293/1294/1295/1296/1298/1311/115908/1634/1893/10085/2202/2006/11117/2192/2199/2200/2331/2335/83872/3339/3490/3908/3912/3913/3914/3915/3918/4052/4053/4060/4237/8076/4240/4256/79812/4811/10631/5549/7837/6678/10418/7980/7045/7057/7058/7059/1462/7450	67
GO:0030020	GO:0030020	extracellular matrix structural constituent conferring tensile strength	22/908	41/18368	1.44904e-18	6.17289e-16	5.4377e-16	1300/1301/1303/1306/1307/80781/1277/1278/85301/1281/1282/1284/1289/1290/50509/1291/1292/1293/1294/1295/1296/1298	22
GO:0005178	GO:0005178	integrin binding	36/908	144/18368	3.32504e-16	9.44312e-14	8.31844e-14	87/11096/975/1307/1281/1289/1311/1842/10085/25975/11117/11082/2191/2192/2200/2335/3685/3693/3696/9358/3791/3912/3913/4240/4323/4627/1903/6423/6696/7045/7057/7070/7077/7106/7412/7450	36
GO:0019838	GO:0019838	growth factor binding	35/908	141/18368	1.09123e-15	2.32432e-13	2.04749e-13	2/90/130399/135228/1277/1278/1281/1282/1289/1291/2022/11082/143282/2261/2817/5654/94031/3480/3486/3488/3490/3554/3685/3791/2615/4052/4053/8829/8828/9180/5154/5159/7837/7046/7057	35
GO:0005518	GO:0005518	collagen binding	24/908	69/18368	9.28213e-15	1.58167e-12	1.3933e-12	165/84168/50509/1291/1292/1311/1513/1634/1842/2335/22801/4015/131578/4060/4322/9902/4811/5154/871/4092/6678/7045/7057/7450	24
GO:0050840	GO:0050840	extracellular matrix binding	21/908	56/18368	7.76332e-14	1.10239e-11	9.71096e-12	11096/633/57124/161198/1301/1634/1755/1893/2006/2199/2817/3685/3956/131578/4811/25903/6469/6678/6696/7045/7057	21
GO:0005539	GO:0005539	glycosaminoglycan binding	39/908	230/18368	1.27544e-11	1.55239e-09	1.3675e-09	11096/309/633/151887/1301/1289/50509/1311/83716/6372/1634/1809/1842/133584/2022/1833/2200/2252/143282/2335/11167/1839/3918/4053/4316/8829/8828/10631/5549/5270/6469/6649/23213/55959/7057/7058/7059/1462/7423	39
GO:1901681	GO:1901681	sulfur compound binding	40/908	265/18368	2.75308e-10	2.93203e-08	2.58282e-08	11096/309/151887/947/51363/1301/1289/50509/1311/83716/6372/1809/1842/2200/2252/143282/2335/10468/11167/79690/1839/3918/4053/56922/4257/4258/4316/8829/8828/53354/10631/5549/9536/5270/6646/6649/7057/7058/7059/7423	40
GO:0048407	GO:0048407	platelet-derived growth factor binding	8/908	11/18368	4.99914e-09	4.73252e-07	4.16887e-07	1277/1278/1281/1282/1289/1291/5154/5159	8
GO:0008201	GO:0008201	heparin binding	28/908	166/18368	1.12041e-08	9.54587e-07	8.40895e-07	11096/151887/1301/1289/50509/1311/83716/6372/1842/2200/2252/143282/2335/11167/1839/3918/4053/4316/8829/8828/10631/5549/5270/6649/7057/7058/7059/7423	28
GO:0019955	GO:0019955	cytokine binding	24/908	139/18368	7.82762e-08	6.06284e-06	5.34076e-06	2/57007/90/658/135228/1311/2022/26585/3598/3554/3685/2615/4052/4681/100532736/8829/8828/9180/10630/5618/7837/7046/7057/7132	24
GO:0051015	GO:0051015	actin filament binding	29/908	217/18368	1.07687e-06	7.64578e-05	6.73516e-05	3983/22885/87/120/84168/309/10095/57662/1627/2039/57471/6624/283431/8522/3092/4082/4619/4628/4627/4644/4645/55930/24145/5358/79983/55607/7134/7171/10083	29
GO:0001968	GO:0001968	fibronectin binding	9/908	28/18368	4.99638e-06	0.000327455	0.000288455	151887/1513/2192/3486/3488/3685/131578/6423/7057	9
GO:0070851	GO:0070851	growth factor receptor binding	21/908	141/18368	5.89723e-06	0.000358889	0.000316145	1003/1440/1893/2202/11082/2252/2534/26585/1839/3092/3589/3554/3569/5154/56034/80310/5159/9655/7100/7423/7424	21
GO:0048018	GO:0048018	receptor ligand activity	47/908	487/18368	9.42373e-06	0.000535268	0.000471517	100506013/653/6347/6364/10344/123920/1440/2920/6374/6372/1906/2202/2200/2252/2621/26585/2922/1839/3589/3605/11009/55801/3569/3624/3976/4681/100532736/4693/5154/56034/80310/5744/54910/6423/6469/6696/6781/7040/7042/7076/4982/8600/7292/7423/7424/7472/7474	47
GO:0050431	GO:0050431	transforming growth factor beta binding	8/908	24/18368	1.25229e-05	0.000666843	0.000587422	90/135228/2022/3685/2615/4052/7046/7057	8
GO:0030546	GO:0030546	signaling receptor activator activity	47/908	495/18368	1.44066e-05	0.000720681	0.000634848	100506013/653/6347/6364/10344/123920/1440/2920/6374/6372/1906/2202/2200/2252/2621/26585/2922/1839/3589/3605/11009/55801/3569/3624/3976/4681/100532736/4693/5154/56034/80310/5744/54910/6423/6469/6696/6781/7040/7042/7076/4982/8600/7292/7423/7424/7472/7474	47
GO:0005125	GO:0005125	cytokine activity	28/908	235/18368	1.52257e-05	0.000720681	0.000634848	653/6347/6364/10344/123920/1440/2920/6374/6372/1906/26585/3589/3605/11009/55801/3569/3624/3976/4693/6696/7040/7042/7076/4982/8600/7292/7472/7474	28
GO:0004252	GO:0004252	serine-type endopeptidase activity	23/908	174/18368	1.63769e-05	0.000734373	0.000646908	715/716/10699/1513/2191/5654/94031/5655/5653/5650/11202/4312/4322/4323/4327/4314/4316/4317/5125/5327/5328/57414/9028	23
GO:0003779	GO:0003779	actin binding	43/908	441/18368	1.75057e-05	0.000745744	0.000656925	3983/22885/87/120/84168/309/10095/57662/1265/1266/1627/2039/79574/57471/85462/2275/6624/53827/283431/8522/3092/4082/4478/4619/4628/4627/4644/4645/55930/25924/24145/29780/8572/5339/5358/79983/55607/26064/6275/7134/7136/7171/10083	43
GO:0005516	GO:0005516	calmodulin binding	25/908	201/18368	2.0693e-05	0.000839543	0.000739553	120/165/23271/57662/1265/1266/1612/23604/25827/3784/4082/4619/4628/4627/4644/4645/55930/4843/5924/6004/5999/6016/6236/6261/8877	25
GO:0008236	GO:0008236	serine-type peptidase activity	24/908	191/18368	2.53987e-05	0.000983621	0.000866471	715/716/10699/1513/2191/5654/94031/5655/5653/5650/11202/4312/4322/4323/4327/4314/4316/4317/5125/5327/5328/10279/57414/9028	24
GO:0001228	GO:0001228	DNA-binding transcription activator activity, RNA polymerase II-specific	43/908	450/18368	2.84536e-05	0.00105402	0.000928486	1044/1051/1054/1749/10655/1959/26298/1999/2004/2034/2113/2115/8061/2355/3169/2296/2303/2308/84662/169792/3091/3209/3212/3213/3215/3217/3221/3726/688/8609/51176/23764/2122/4286/4602/4929/58495/5396/54345/6925/91975/25925/51157	43
GO:0017171	GO:0017171	serine hydrolase activity	24/908	195/18368	3.57606e-05	0.0012695	0.0011183	715/716/10699/1513/2191/5654/94031/5655/5653/5650/11202/4312/4322/4323/4327/4314/4316/4317/5125/5327/5328/10279/57414/9028	24
GO:0001216	GO:0001216	DNA-binding transcription activator activity	43/908	456/18368	3.89222e-05	0.00132647	0.00116848	1044/1051/1054/1749/10655/1959/26298/1999/2004/2034/2113/2115/8061/2355/3169/2296/2303/2308/84662/169792/3091/3209/3212/3213/3215/3217/3221/3726/688/8609/51176/23764/2122/4286/4602/4929/58495/5396/54345/6925/91975/25925/51157	43
GO:0005520	GO:0005520	insulin-like growth factor binding	8/908	29/18368	5.86228e-05	0.00190208	0.00167554	11082/5654/94031/3480/3486/3488/3490/3685	8
GO:0004602	GO:0004602	glutathione peroxidase activity	7/908	22/18368	6.25096e-05	0.00190208	0.00167554	2877/2879/493869/373156/4257/4258/9536	7
GO:0030021	GO:0030021	extracellular matrix structural constituent conferring compression resistance	7/908	22/18368	6.25096e-05	0.00190208	0.00167554	633/1634/2331/3339/4060/5549/1462	7
GO:0036122	GO:0036122	BMP binding	6/908	16/18368	7.49503e-05	0.00220199	0.00193973	658/1311/2022/26585/4681/100532736	6
GO:0019199	GO:0019199	transmembrane receptor protein kinase activity	19/908	143/18368	8.1067e-05	0.0023023	0.0020281	90/130399/558/658/2202/2022/2042/2048/2049/2261/2534/3480/3791/4052/8829/8828/5159/5157/7046	19
GO:0097493	GO:0097493	structural molecule activity conferring elasticity	5/908	11/18368	0.000105077	0.00288792	0.00254396	2006/11117/2199/2200/3915	5
GO:0004222	GO:0004222	metalloendopeptidase activity	16/908	111/18368	0.000110305	0.00293687	0.00258709	8038/8728/81792/11096/5650/79258/4312/4322/4323/4327/4314/4316/4317/89932/5069/129293	16
GO:0002020	GO:0002020	protease binding	18/908	135/18368	0.000118211	0.003052	0.00268851	2/1277/1278/1281/1311/1893/2191/2335/3554/3685/3934/24145/57414/5054/7076/7077/7078/7450	18
GO:0004601	GO:0004601	peroxidase activity	10/908	51/18368	0.000166877	0.00418174	0.0036837	50506/2877/2879/493869/373156/4257/4258/9536/5743/7837	10
GO:0005024	GO:0005024	transforming growth factor beta-activated receptor activity	5/908	12/18368	0.000172803	0.00420652	0.00370552	90/658/2022/4052/7046	5
GO:0005126	GO:0005126	cytokine receptor binding	28/908	271/18368	0.000190765	0.00451477	0.00397706	6347/6364/10344/1003/1440/2920/6374/6372/1893/2022/26585/3589/3569/3976/10763/9180/5618/7837/4092/64750/7040/7042/7046/7100/8600/7292/7423/7424	28
GO:0008376	GO:0008376	acetylgalactosaminyltransferase activity	8/908	34/18368	0.000199056	0.00458366	0.00403774	8706/79586/337876/55790/55454/55568/117248/26301	8
GO:0004675	GO:0004675	transmembrane receptor protein serine/threonine kinase activity	6/908	19/18368	0.000223489	0.00501086	0.00441406	90/130399/658/2022/4052/7046	6
GO:0016209	GO:0016209	antioxidant activity	13/908	86/18368	0.000295022	0.00628397	0.00553554	50506/2877/2879/493869/373156/4257/4258/64359/9536/5743/7837/6649/7295	13
GO:0042562	GO:0042562	hormone binding	13/908	86/18368	0.000295022	0.00628397	0.00553554	90/220/476/10203/1012/1428/2984/3480/3624/4883/5618/10266/30061	13
GO:0043394	GO:0043394	proteoglycan binding	8/908	36/18368	0.000303902	0.00631523	0.00556308	1289/50509/1311/1513/2335/10468/4811/7057	8
GO:0016684	GO:0016684	oxidoreductase activity, acting on peroxide as acceptor	10/908	55/18368	0.000319445	0.00648016	0.00570837	50506/2877/2879/493869/373156/4257/4258/9536/5743/7837	10
GO:0043236	GO:0043236	laminin binding	7/908	28/18368	0.000334639	0.00663052	0.00584082	1893/2817/3956/131578/4811/6469/7057	7
GO:0098631	GO:0098631	cell adhesion mediator activity	10/908	59/18368	0.000574043	0.0104893	0.00924004	301/4345/1266/152330/1832/11117/22801/64221/6282/23650	10
GO:0005161	GO:0005161	platelet-derived growth factor receptor binding	5/908	15/18368	0.000578637	0.0104893	0.00924004	3554/5154/56034/80310/5159	5
GO:0045125	GO:0045125	bioactive lipid receptor activity	5/908	15/18368	0.000578637	0.0104893	0.00924004	10161/1901/1903/8877/56848	5
GO:0048185	GO:0048185	activin binding	5/908	15/18368	0.000578637	0.0104893	0.00924004	90/2022/10468/4092/7046	5
GO:0072341	GO:0072341	modified amino acid binding	13/908	93/18368	0.000640218	0.0113639	0.0100104	309/50807/558/2621/57476/55876/4240/4257/4258/50507/9536/57586/7057	13
GO:0004175	GO:0004175	endopeptidase activity	37/908	430/18368	0.000776399	0.0134998	0.011892	8038/8728/81792/11096/715/716/839/10699/8722/1513/1522/2191/5654/94031/5655/5653/5650/11202/79258/4312/4322/4323/4327/4314/4316/4317/56675/89932/5069/5125/5327/5328/57414/9028/6469/129293/8237	37
GO:0017046	GO:0017046	peptide hormone binding	9/908	52/18368	0.000916732	0.0156211	0.0137606	90/10203/2984/3480/3624/4883/5618/10266/30061	9
GO:0004867	GO:0004867	serine-type endopeptidase inhibitor activity	13/908	98/18368	0.00105673	0.0176536	0.0155511	2/135228/1293/1294/89932/5054/5270/5176/710/871/6690/6695/7980	13
GO:0005160	GO:0005160	transforming growth factor beta receptor binding	6/908	25/18368	0.00113121	0.0185344	0.016327	2022/4092/64750/7040/7042/7046	6
GO:0043548	GO:0043548	phosphatidylinositol 3-kinase binding	7/908	34/18368	0.00117385	0.0188702	0.0166227	476/558/84985/25827/2534/3480/5159	7
GO:0004866	GO:0004866	endopeptidase inhibitor activity	19/908	180/18368	0.00151188	0.0237915	0.0209579	2/718/135228/1293/1294/1474/2621/89932/5054/5270/5176/710/871/6690/6695/7980/7076/7077/7078	19
GO:0061135	GO:0061135	endopeptidase regulator activity	20/908	194/18368	0.00153583	0.0237915	0.0209579	2/718/135228/1293/1294/1474/2621/89932/5054/5270/5176/710/871/6423/6690/6695/7980/7076/7077/7078	20
GO:0001227	GO:0001227	DNA-binding transcription repressor activity, RNA polymerase II-specific	28/908	310/18368	0.00159577	0.0242786	0.021387	165/60468/8553/79365/1051/1390/2004/2114/2307/169792/388585/23462/23493/3218/51176/4286/9242/4783/579/58495/5468/5396/6497/6591/7539/23528/80818/100293516	28
GO:0001217	GO:0001217	DNA-binding transcription repressor activity	28/908	313/18368	0.00183889	0.0274865	0.0242129	165/60468/8553/79365/1051/1390/2004/2114/2307/169792/388585/23462/23493/3218/51176/4286/9242/4783/579/58495/5468/5396/6497/6591/7539/23528/80818/100293516	28
GO:0005527	GO:0005527	macrolide binding	4/908	12/18368	0.00213413	0.0313497	0.0276159	60681/2281/51661/3934	4
GO:0070888	GO:0070888	E-box binding	8/908	48/18368	0.00224476	0.0324159	0.0285552	8553/79365/3091/4286/5468/6591/6925/7291	8
GO:0030414	GO:0030414	peptidase inhibitor activity	19/908	187/18368	0.00234853	0.0333491	0.0293772	2/718/135228/1293/1294/1474/2621/89932/5054/5270/5176/710/871/6690/6695/7980/7076/7077/7078	19
GO:0061134	GO:0061134	peptidase regulator activity	22/908	230/18368	0.00240047	0.0335279	0.0295347	2/718/135228/1293/1294/1474/2192/2335/2621/89932/5054/5270/5176/710/871/6423/6690/6695/7980/7076/7077/7078	22
GO:0098632	GO:0098632	cell-cell adhesion mediator activity	8/908	49/18368	0.00256874	0.0350352	0.0308625	301/4345/1266/152330/1832/64221/6282/23650	8
GO:0001786	GO:0001786	phosphatidylserine binding	9/908	60/18368	0.00259063	0.0350352	0.0308625	309/50807/558/2621/57476/55876/4240/57586/7057	9
GO:0008083	GO:0008083	growth factor activity	17/908	162/18368	0.00277865	0.0369908	0.0325852	653/1440/2202/2252/1839/3589/3569/3624/3976/5154/56034/80310/7040/7042/7076/7423/7424	17
GO:0031994	GO:0031994	insulin-like growth factor I binding	4/908	13/18368	0.00296291	0.0388369	0.0342114	3480/3486/3488/3685	4
GO:0017147	GO:0017147	Wnt-protein binding	6/908	30/18368	0.0030721	0.039658	0.0349347	115908/8321/2535/6423/6424/129293	6
GO:0001664	GO:0001664	G protein-coupled receptor binding	26/908	295/18368	0.00321087	0.0408308	0.0359678	100506013/57561/636/718/6347/6364/10344/54102/25927/115908/2920/6374/6372/1759/26052/1906/2534/8321/2771/9454/8685/4693/10763/1901/7472/7474	26
GO:0016859	GO:0016859	cis-trans isomerase activity	7/908	41/18368	0.00363374	0.0455286	0.0401061	8560/60681/55033/2281/51661/11328/5480	7
GO:0005172	GO:0005172	vascular endothelial growth factor receptor binding	4/908	14/18368	0.00398725	0.0492338	0.0433701	1003/26585/7423/7424	4

## Sheet: GO_yellow
	ID	Description	GeneRatio	BgRatio	pvalue	p.adjust	qvalue	geneID	Count
GO:0003779	GO:0003779	actin binding	54/769	441/18368	1.36678e-12	1.08112e-09	9.61062e-10	25/783/800/10486/1073/1264/23603/10391/23002/23500/1756/11034/55740/8507/23136/11170/10979/80206/2316/2318/133746/3778/51088/22998/120892/4131/4629/79784/4638/8736/9499/91624/23022/55742/27295/9260/5217/130271/5962/6525/6622/10580/6840/171024/6876/29767/7145/84951/7168/7169/7402/7414/8936/10810	54
GO:0008307	GO:0008307	structural constituent of muscle	12/769	42/18368	9.24618e-08	3.15602e-05	2.80554e-05	1465/1756/4629/10398/8736/9499/91624/6525/8470/23336/7168/7169	12
GO:0051018	GO:0051018	protein kinase A binding	13/769	51/18368	1.19697e-07	3.15602e-05	2.80554e-05	9590/131544/147906/120892/9867/5569/5573/5577/5962/6262/6662/8936/10810	13
GO:0001228	GO:0001228	DNA-binding transcription activator activity, RNA polymerase II-specific	40/769	450/18368	6.44015e-06	0.0011137	0.000990018	467/1052/153222/64651/1958/1960/2353/2354/2294/2295/57822/9421/3236/3239/3234/7071/1316/4205/4208/4212/4222/4487/4692/4774/4781/4782/2908/3164/8013/5087/5090/57326/6297/6664/64321/6662/6943/7704/284370/26149	40
GO:0034236	GO:0034236	protein kinase A catalytic subunit binding	6/769	13/18368	7.0398e-06	0.0011137	0.000990018	9867/5569/5573/5577/6262/6662	6
GO:0001216	GO:0001216	DNA-binding transcription activator activity	40/769	456/18368	8.8266e-06	0.00116364	0.00103442	467/1052/153222/64651/1958/1960/2353/2354/2294/2295/57822/9421/3236/3239/3234/7071/1316/4205/4208/4212/4222/4487/4692/4774/4781/4782/2908/3164/8013/5087/5090/57326/6297/6664/64321/6662/6943/7704/284370/26149	40
GO:0005539	GO:0005539	glycosaminoglycan binding	25/769	230/18368	1.30026e-05	0.0014693	0.00130613	9510/11095/1511/59271/2135/2247/2263/53834/64388/4023/10894/26577/5196/5621/5764/340419/84870/6403/6422/9353/6586/26032/7048/7049/7060	25
GO:0030551	GO:0030551	cyclic nucleotide binding	9/769	37/18368	1.63175e-05	0.00153193	0.0013618	11149/1261/5138/5144/8654/64091/5573/5577/5592	9
GO:1901681	GO:1901681	sulfur compound binding	27/769	265/18368	1.93788e-05	0.00153193	0.0013618	32/9510/11095/1511/59271/2247/2263/53834/64388/2944/2946/2947/2948/3673/4023/26577/5196/5764/340419/84870/6262/6403/6422/9353/6586/7049/7060	27
GO:0099106	GO:0099106	ion channel regulator activity	18/769	139/18368	2.04546e-05	0.00153193	0.0013618	154/493/801/857/1804/2258/2316/5348/53826/2669/3708/80333/3779/4852/5579/5592/55800/6330	18
GO:0008201	GO:0008201	heparin binding	20/769	166/18368	2.13037e-05	0.00153193	0.0013618	9510/11095/1511/59271/2247/2263/53834/64388/4023/26577/5196/5764/340419/84870/6403/6422/9353/6586/7049/7060	20
GO:0004114	GO:0004114	3',5'-cyclic-nucleotide phosphodiesterase activity	7/769	23/18368	2.98668e-05	0.00196872	0.00175009	5136/5138/5139/5140/5144/8654/8622	7
GO:0016247	GO:0016247	channel regulator activity	18/769	145/18368	3.63826e-05	0.00221374	0.0019679	154/493/801/857/1804/2258/2316/5348/53826/2669/3708/80333/3779/4852/5579/5592/55800/6330	18
GO:0004112	GO:0004112	cyclic-nucleotide phosphodiesterase activity	7/769	25/18368	5.44258e-05	0.00307506	0.00273357	5136/5138/5139/5140/5144/8654/8622	7
GO:0005178	GO:0005178	integrin binding	17/769	144/18368	0.000111823	0.00589682	0.00524197	11095/6387/50848/10516/10979/2247/3479/3611/3673/26548/58494/83700/3911/5764/5803/7060/7402	17
GO:0044325	GO:0044325	transmembrane transporter binding	16/769	133/18368	0.00014121	0.00698106	0.0062058	287/801/857/2258/2273/2316/5348/3752/120892/5144/644139/5621/6262/55800/6330/6769	16
GO:0005261	GO:0005261	cation channel activity	29/769	335/18368	0.000185948	0.00865205	0.00769123	358/775/781/55799/783/1136/1261/2823/2906/3708/3752/3757/80333/3778/3779/3782/3783/9132/343450/6262/6263/6328/55800/6330/6332/6335/57419/6616/7220	29
GO:0004115	GO:0004115	3',5'-cyclic-AMP phosphodiesterase activity	5/769	15/18368	0.000268479	0.011768	0.0104611	5138/5139/5140/5144/8622	5
GO:0030552	GO:0030552	cAMP binding	6/769	23/18368	0.000289082	0.011768	0.0104611	11149/5138/5144/64091/5573/5577	6
GO:0001664	GO:0001664	G protein-coupled receptor binding	26/769	295/18368	0.000297547	0.011768	0.0104611	116/185/801/6356/6387/2921/1855/1910/2316/8324/2770/2774/4653/4852/5028/5064/5144/5196/5621/65055/4920/84870/6422/6863/7345/79971	26
GO:0005200	GO:0005200	structural constituent of cytoskeleton	13/769	103/18368	0.000363079	0.013676	0.0121572	287/1674/1756/23136/9118/4744/8470/23336/7168/7846/7280/84617/27175	13
GO:0030291	GO:0030291	protein serine/threonine kinase inhibitor activity	7/769	34/18368	0.000438562	0.0157683	0.0140172	10614/3315/8850/5569/11142/5573/5577	7
GO:0035035	GO:0035035	histone acetyltransferase binding	6/769	25/18368	0.000472146	0.0162377	0.0144345	10370/1958/23741/2737/4205/93649	6
GO:0004364	GO:0004364	glutathione transferase activity	6/769	26/18368	0.000592249	0.0193656	0.017215	2941/2944/2946/2947/2948/27306	6
GO:0042805	GO:0042805	actinin binding	7/769	36/18368	0.000632794	0.0193656	0.017215	775/1465/9499/23022/27295/9260/171024	7
GO:0004860	GO:0004860	protein kinase inhibitor activity	10/769	70/18368	0.000636544	0.0193656	0.017215	10614/3315/8850/55742/5569/11142/5573/5577/6622/54997	10
GO:0051393	GO:0051393	alpha-actinin binding	6/769	27/18368	0.000734763	0.0209684	0.0186398	775/9499/23022/27295/9260/171024	6
GO:0008603	GO:0008603	cAMP-dependent protein kinase regulator activity	4/769	11/18368	0.000794554	0.0209684	0.0186398	5569/11142/5573/5577	4
GO:0043295	GO:0043295	glutathione binding	4/769	11/18368	0.000794554	0.0209684	0.0186398	2944/2946/2947/2948	4
GO:0005516	GO:0005516	calmodulin binding	19/769	201/18368	0.000810198	0.0209684	0.0186398	9590/493/775/800/1264/2596/2669/3782/3783/9132/4629/79784/4638/4804/5136/139728/5997/6262/6263	19
GO:0051015	GO:0051015	actin filament binding	20/769	217/18368	0.000821771	0.0209684	0.0186398	25/783/1073/23603/10391/1756/11034/10979/80206/2316/2318/4629/79784/8736/91624/6840/6876/7168/7169/7402	20
GO:0019210	GO:0019210	kinase inhibitor activity	10/769	74/18368	0.000992191	0.0245257	0.0218021	10614/3315/8850/55742/5569/11142/5573/5577/6622/54997	10
GO:0022836	GO:0022836	gated channel activity	27/769	340/18368	0.00114639	0.0253231	0.022511	203859/358/775/781/55799/783/1136/1261/2906/3708/3752/3757/80333/3778/3779/3782/3783/9132/343450/6262/6263/6328/55800/6330/6332/6335/6616	27
GO:0015269	GO:0015269	calcium-activated potassium channel activity	4/769	12/18368	0.00115251	0.0253231	0.022511	3778/3779/3782/3783	4
GO:0017166	GO:0017166	vinculin binding	4/769	12/18368	0.00115251	0.0253231	0.022511	10391/1756/23336/7402	4
GO:1900750	GO:1900750	oligopeptide binding	4/769	12/18368	0.00115251	0.0253231	0.022511	2944/2946/2947/2948	4
GO:0008081	GO:0008081	phosphoric diester hydrolase activity	11/769	89/18368	0.00120154	0.0256871	0.0228345	2151/744/5136/5138/5139/5140/5144/8654/8622/84812/5334	11
GO:0005216	GO:0005216	ion channel activity	32/769	432/18368	0.00134473	0.0279917	0.0248832	203859/358/775/781/55799/783/1136/1261/5348/10052/2823/2906/3708/3752/3757/80333/3778/3779/3782/3783/9132/343450/6262/6263/6328/55800/6330/6332/6335/57419/6616/7220	32
GO:0008179	GO:0008179	adenylate cyclase binding	4/769	13/18368	0.00160989	0.0326323	0.0290085	154/9590/801/10486	4
GO:0046332	GO:0046332	SMAD binding	10/769	79/18368	0.00165018	0.0326323	0.0290085	10370/10979/2316/2353/4205/93649/7041/7048/7049/8287	10
GO:0005244	GO:0005244	voltage-gated ion channel activity	18/769	201/18368	0.00201982	0.0380399	0.0338155	775/781/55799/783/2906/3752/3757/80333/3778/3782/9132/343450/6328/55800/6330/6332/6335/6616	18
GO:0022832	GO:0022832	voltage-gated channel activity	18/769	201/18368	0.00201982	0.0380399	0.0338155	775/781/55799/783/2906/3752/3757/80333/3778/3782/9132/343450/6328/55800/6330/6332/6335/6616	18
GO:0005248	GO:0005248	voltage-gated sodium channel activity	5/769	23/18368	0.00227753	0.0414529	0.0368494	6328/55800/6330/6332/6335	5
GO:0005201	GO:0005201	extracellular matrix structural constituent	16/769	172/18368	0.00238843	0.0414529	0.0368494	25890/9370/7373/81578/255631/340267/1286/1287/1805/10516/3911/4239/22915/4969/8406/3371	16
GO:0019838	GO:0019838	growth factor binding	14/769	141/18368	0.00239682	0.0414529	0.0368494	948/1843/2045/2263/53834/2690/3487/3572/9365/3977/4804/5764/7048/7049	14
GO:0046873	GO:0046873	metal ion transmembrane transporter activity	31/769	430/18368	0.00241066	0.0414529	0.0368494	358/477/481/493/775/781/55799/783/2823/2906/3708/3752/3757/80333/3778/3779/3782/3783/9132/343450/6262/6263/6328/55800/6330/6332/6335/57419/6616/7220/7991	31
GO:0030553	GO:0030553	cGMP binding	4/769	15/18368	0.00287469	0.0464057	0.0412523	1261/5138/8654/5592	4
GO:0050998	GO:0050998	nitric-oxide synthase binding	4/769	15/18368	0.00287469	0.0464057	0.0412523	493/801/857/1756	4
GO:0051371	GO:0051371	muscle alpha-actinin binding	4/769	15/18368	0.00287469	0.0464057	0.0412523	23022/27295/9260/171024	4

## Sheet: GO_green
	ID	Description	GeneRatio	BgRatio	pvalue	p.adjust	qvalue	geneID	Count
GO:0140375	GO:0140375	immune receptor activity	46/535	144/18368	2.61484e-35	1.60551e-32	1.28815e-32	719/728/1230/729230/1232/1234/1235/1236/972/1378/1380/1438/1439/1441/1512/1524/3579/7852/10663/10148/2207/2213/2357/2358/2359/3113/3117/3119/3120/3122/3459/3587/8809/8807/50615/3559/3560/3561/3575/3824/51348/79168/10859/10288/11025/10990	46
GO:0004896	GO:0004896	cytokine receptor activity	24/535	97/18368	4.00588e-16	1.2298e-13	9.8671e-14	1230/729230/1232/1234/1235/1236/972/1438/1439/1441/1524/3579/7852/10663/10148/3459/3587/8809/8807/50615/3559/3560/3561/3575	24
GO:0019955	GO:0019955	cytokine binding	27/535	139/18368	3.86444e-15	7.90921e-13	6.34581e-13	1230/729230/1232/1234/1235/1236/972/1436/1438/1441/1524/3579/7852/10663/10148/3459/3587/8809/3557/3559/3560/3561/3676/199713/375387/147138/7133	27
GO:0023023	GO:0023023	MHC protein complex binding	14/535	36/18368	5.63315e-13	8.64688e-11	6.93767e-11	972/925/3108/3109/3113/3115/3117/3119/3120/3122/3824/10859/10288/931	14
GO:0008009	GO:0008009	chemokine activity	14/535	49/18368	7.07271e-11	8.68528e-09	6.96848e-09	6357/6362/6363/6366/6367/6351/6352/6354/6355/2919/10563/58191/3576/4283	14
GO:0042379	GO:0042379	chemokine receptor binding	16/535	72/18368	1.96083e-10	2.00658e-08	1.60994e-08	6357/6362/6363/6366/6367/6351/6352/6354/6355/729230/1524/2919/10563/58191/3576/4283	16
GO:0016493	GO:0016493	C-C chemokine receptor activity	10/535	23/18368	3.28945e-10	2.63508e-08	2.11421e-08	1230/729230/1232/1234/1235/1236/1524/3579/7852/10663	10
GO:0005126	GO:0005126	cytokine receptor binding	30/535	271/18368	3.86249e-10	2.63508e-08	2.11421e-08	55704/6357/6362/6363/6366/6367/6351/6352/6354/6355/729230/146722/1524/2919/10563/58191/3576/4283/356/2625/3458/3552/3553/3557/51561/8996/5008/10019/26228/10673	30
GO:0030246	GO:0030246	carbohydrate binding	30/535	271/18368	3.86249e-10	2.63508e-08	2.11421e-08	945/969/971/1116/1117/1178/10462/9976/50856/26253/64581/5168/11226/3101/3122/3820/3823/3824/51348/4125/8972/4360/4973/5806/5836/6402/6614/89790/8778/6515	30
GO:0019957	GO:0019957	C-C chemokine binding	10/535	24/18368	5.49279e-10	3.37257e-08	2.70592e-08	1230/729230/1232/1234/1235/1236/1524/3579/7852/10663	10
GO:0019956	GO:0019956	chemokine binding	11/535	33/18368	1.25136e-09	6.19035e-08	4.96671e-08	1230/729230/1232/1234/1235/1236/1524/3579/7852/10663/3676	11
GO:0005125	GO:0005125	cytokine activity	27/535	235/18368	1.29771e-09	6.19035e-08	4.96671e-08	6357/6362/6363/6366/6367/6351/6352/6354/6355/146225/2919/10563/58191/3576/4283/10148/356/2896/3458/3552/3553/3557/51561/10135/5008/6398/10673	27
GO:0001637	GO:0001637	G protein-coupled chemoattractant receptor activity	10/535	26/18368	1.41148e-09	6.19035e-08	4.96671e-08	1230/729230/1232/1234/1235/1236/1524/3579/7852/10663	10
GO:0004950	GO:0004950	chemokine receptor activity	10/535	26/18368	1.41148e-09	6.19035e-08	4.96671e-08	1230/729230/1232/1234/1235/1236/1524/3579/7852/10663	10
GO:0023026	GO:0023026	MHC class II protein complex binding	10/535	27/18368	2.18365e-09	8.93841e-08	7.17156e-08	972/3108/3109/3113/3115/3117/3119/3120/3122/931	10
GO:0003953	GO:0003953	NAD+ nucleosidase activity	10/535	28/18368	3.30875e-09	1.26973e-07	1.01875e-07	55024/683/952/8809/8807/118788/7096/7097/51284/51311	10
GO:0004875	GO:0004875	complement receptor activity	7/535	12/18368	1.19358e-08	4.31093e-07	3.4588e-07	719/728/1378/1380/2357/2358/2359	7
GO:0001614	GO:0001614	purinergic nucleotide receptor activity	8/535	21/18368	7.16203e-08	2.31447e-06	1.85697e-06	29909/2857/5026/5027/27334/64805/286530/5724	8
GO:0016502	GO:0016502	nucleotide receptor activity	8/535	21/18368	7.16203e-08	2.31447e-06	1.85697e-06	29909/2857/5026/5027/27334/64805/286530/5724	8
GO:0048020	GO:0048020	CCR chemokine receptor binding	11/535	48/18368	9.83244e-08	3.01856e-06	2.42188e-06	6357/6362/6363/6366/6367/6351/6352/6354/6355/729230/10563	11
GO:0032393	GO:0032393	MHC class I receptor activity	7/535	17/18368	2.58112e-07	7.54669e-06	6.05495e-06	1512/51348/79168/10859/10288/11025/10990	7
GO:0038187	GO:0038187	pattern recognition receptor activity	8/535	26/18368	4.83475e-07	1.34934e-05	1.08261e-05	929/26253/64581/23643/5724/7097/51284/51311	8
GO:0001540	GO:0001540	amyloid-beta binding	13/535	84/18368	8.87082e-07	2.36812e-05	1.90002e-05	348/712/972/2213/2358/54103/3684/3689/9452/10288/4481/7097/54209	13
GO:0001848	GO:0001848	complement binding	7/535	21/18368	1.39431e-06	3.45076e-05	2.76866e-05	728/1378/1380/3684/3689/5806/11326	7
GO:0016799	GO:0016799	hydrolase activity, hydrolyzing N-glycosyl compounds	10/535	50/18368	1.45533e-06	3.45076e-05	2.76866e-05	55024/683/952/8809/8807/118788/7096/7097/51284/51311	10
GO:0045028	GO:0045028	G protein-coupled purinergic nucleotide receptor activity	6/535	14/18368	1.46124e-06	3.45076e-05	2.76866e-05	29909/2857/27334/64805/286530/5724	6
GO:0048018	GO:0048018	receptor ligand activity	34/535	487/18368	2.54543e-06	5.78851e-05	4.6443e-05	133/6357/6362/6363/6366/6367/6351/6352/6354/6355/146225/2919/10563/58191/3576/4283/10148/356/9535/10457/2896/3458/3552/3553/3557/51561/284207/10135/5008/5368/6398/6405/7038/10673	34
GO:0001530	GO:0001530	lipopolysaccharide binding	8/535	33/18368	3.58967e-06	7.34292e-05	5.89146e-05	929/4057/23643/4814/5027/5724/7097/54209	8
GO:0030546	GO:0030546	signaling receptor activator activity	34/535	495/18368	3.63525e-06	7.34292e-05	5.89146e-05	133/6357/6362/6363/6366/6367/6351/6352/6354/6355/146225/2919/10563/58191/3576/4283/10148/356/9535/10457/2896/3458/3552/3553/3557/51561/284207/10135/5008/5368/6398/6405/7038/10673	34
GO:0050135	GO:0050135	NAD(P)+ nucleosidase activity	6/535	16/18368	3.70734e-06	7.34292e-05	5.89146e-05	683/952/8809/8807/7096/7097	6
GO:0061809	GO:0061809	NAD+ nucleotidase, cyclic ADP-ribose generating	6/535	16/18368	3.70734e-06	7.34292e-05	5.89146e-05	683/952/8809/8807/7096/7097	6
GO:0032395	GO:0032395	MHC class II receptor activity	5/535	10/18368	4.59367e-06	8.54702e-05	6.85754e-05	3113/3117/3119/3120/3122	5
GO:0071723	GO:0071723	lipopeptide binding	5/535	10/18368	4.59367e-06	8.54702e-05	6.85754e-05	929/912/913/7096/7097	5
GO:0042608	GO:0042608	T cell receptor binding	5/535	11/18368	8.21985e-06	0.000148441	0.000119099	916/917/1794/3122/3932	5
GO:0015026	GO:0015026	coreceptor activity	9/535	48/18368	8.59337e-06	0.000150752	0.000120953	1234/942/925/7852/10663/3676/4040/23643/285704	9
GO:0001653	GO:0001653	peptide receptor activity	16/535	153/18368	1.03785e-05	0.000177011	0.000142022	1230/729230/1232/1234/1235/1236/1524/3579/7852/10663/10800/2357/2358/2359/53831/79627	16
GO:0032396	GO:0032396	inhibitory MHC class I receptor activity	5/535	12/18368	1.37536e-05	0.000222229	0.000178302	79168/10859/10288/11025/10990	5
GO:0035325	GO:0035325	Toll-like receptor binding	5/535	12/18368	1.37536e-05	0.000222229	0.000178302	23643/6279/6280/7096/7097	5
GO:0042287	GO:0042287	MHC protein binding	8/535	40/18368	1.66181e-05	0.000261629	0.000209913	972/925/64581/3824/3902/10859/10288/29992	8
GO:0005543	GO:0005543	phospholipid binding	31/535	466/18368	1.83341e-05	0.000281428	0.000225799	55803/348/64333/51411/695/822/55704/11314/146722/57699/27071/79958/2242/4651/64005/653361/4689/27445/5287/26279/7941/79156/5538/57580/5660/5724/10125/29887/124460/26228/54209	31
GO:0001664	GO:0001664	G protein-coupled receptor binding	23/535	295/18368	1.94189e-05	0.00029081	0.000233326	133/409/6357/6362/6363/6366/6367/6351/6352/6354/6355/729230/1524/2919/10563/58191/3576/4283/2357/2769/4040/5368/60675	23
GO:0016798	GO:0016798	hydrolase activity, acting on glycosyl bonds	15/535	144/18368	2.04488e-05	0.000298942	0.000239851	55024/683/952/1118/89944/2760/8809/8807/4125/8972/118788/7096/7097/51284/51311	15
GO:0008528	GO:0008528	G protein-coupled peptide receptor activity	15/535	147/18368	2.61347e-05	0.000373179	0.000299413	1230/729230/1232/1234/1235/1236/1524/3579/7852/10663/10800/2357/2358/2359/53831	15
GO:0043027	GO:0043027	cysteine-type endopeptidase inhibitor activity involved in apoptotic process	6/535	22/18368	2.97582e-05	0.000415263	0.000333178	330/939/4671/8996/5272/25816	6
GO:0004869	GO:0004869	cysteine-type endopeptidase inhibitor activity	9/535	56/18368	3.15664e-05	0.000430706	0.000345569	330/114769/939/8530/4057/4671/8996/5272/25816	9
GO:0001846	GO:0001846	opsonin binding	5/535	15/18368	4.84952e-05	0.000647306	0.000519354	1378/3684/3689/5806/11326	5
GO:1990782	GO:1990782	protein tyrosine kinase binding	12/535	105/18368	5.48935e-05	0.000717119	0.000575368	55024/914/919/115352/4038/10019/140885/26228/7074/10140/50852/54209	12
GO:0043394	GO:0043394	proteoglycan binding	7/535	36/18368	6.85102e-05	0.000862775	0.000692232	348/1508/1514/1520/10457/26279/5788	7
GO:0016004	GO:0016004	phospholipase activator activity	5/535	16/18368	6.88534e-05	0.000862775	0.000692232	695/6352/6355/2760/3932	5
GO:0042277	GO:0042277	peptide binding	23/535	321/18368	7.22727e-05	0.000887509	0.000712076	348/712/929/912/913/972/10148/2213/2358/54103/3113/3115/3117/3119/3122/3684/3689/9452/10288/4481/7096/7097/54209	23
GO:0038024	GO:0038024	cargo receptor activity	10/535	77/18368	7.68947e-05	0.000925752	0.00074276	9332/58191/5168/2358/3684/3689/4040/4360/4481/4973	10
GO:0008047	GO:0008047	enzyme activator activity	12/535	110/18368	8.6745e-05	0.00102426	0.000821795	348/695/6352/6355/2919/2760/9535/3932/653361/4688/4689/5660	12
GO:0033218	GO:0033218	amide binding	26/535	400/18368	0.000125054	0.00144874	0.00116237	348/712/929/912/913/146722/972/10148/2213/2289/2358/54103/3113/3115/3117/3119/3122/3684/3689/9452/10288/4481/5660/7096/7097/54209	26
GO:0060229	GO:0060229	lipase activator activity	5/535	18/18368	0.000128689	0.00145082	0.00116404	695/6352/6355/2760/3932	5
GO:0050786	GO:0050786	RAGE receptor binding	4/535	10/18368	0.00012996	0.00145082	0.00116404	2357/6283/6279/6280	4
GO:0043028	GO:0043028	cysteine-type endopeptidase regulator activity involved in apoptotic process	7/535	40/18368	0.000138351	0.00151692	0.00121707	330/939/1512/4671/8996/5272/25816	7
GO:0003823	GO:0003823	antigen binding	15/535	171/18368	0.000148469	0.0015993	0.00128317	912/913/958/962/3113/3115/3117/3119/3122/100423062/3575/3676/3824/3902/140885	15
GO:0019864	GO:0019864	IgG binding	4/535	11/18368	0.000199525	0.00211222	0.0016947	2207/2212/2213/2215	4
GO:0001784	GO:0001784	phosphotyrosine residue binding	7/535	44/18368	0.000257174	0.00267635	0.00214732	2268/3055/3932/64092/26228/7409/7535	7
GO:0004715	GO:0004715	non-membrane spanning protein tyrosine kinase activity	7/535	45/18368	0.000296998	0.00303928	0.00243851	695/2242/2268/3055/3702/3932/7535	7
GO:0019865	GO:0019865	immunoglobulin binding	5/535	23/18368	0.00044804	0.00450978	0.00361834	2207/2212/2213/2215/931	5
GO:0030159	GO:0030159	signaling receptor complex adaptor activity	7/535	50/18368	0.000576702	0.00571121	0.00458228	916/917/59345/27040/10019/26228/50852	7
GO:0005547	GO:0005547	phosphatidylinositol-3,4,5-trisphosphate binding	6/535	39/18368	0.000855173	0.00833454	0.00668707	55803/64333/695/27071/4651/64005	6
GO:0004620	GO:0004620	phospholipase activity	10/535	104/18368	0.000909449	0.00872503	0.00700037	6352/1230/1234/1131/5168/3162/51365/26279/7941/23646	10
GO:0045309	GO:0045309	protein phosphorylated amino acid binding	7/535	56/18368	0.00115246	0.0104796	0.00840811	2268/3055/3932/64092/26228/7409/7535	7
GO:0030695	GO:0030695	GTPase regulator activity	27/535	488/18368	0.00115702	0.0104796	0.00840811	55803/257106/393/64333/397/9459/55704/79958/23268/55619/1794/81704/9844/10144/3071/64805/57580/10125/5996/64407/399/140885/64744/117289/374403/7074/7409	27
GO:0060589	GO:0060589	nucleoside-triphosphatase regulator activity	27/535	488/18368	0.00115702	0.0104796	0.00840811	55803/257106/393/64333/397/9459/55704/79958/23268/55619/1794/81704/9844/10144/3071/64805/57580/10125/5996/64407/399/140885/64744/117289/374403/7074/7409	27
GO:0051861	GO:0051861	glycolipid binding	5/535	28/18368	0.00116061	0.0104796	0.00840811	26253/5538/5660/6402/54209	5
GO:0030414	GO:0030414	peptidase inhibitor activity	14/535	187/18368	0.00119179	0.0105326	0.00845066	330/114769/939/8530/4057/4671/199713/8996/5973/5055/5272/9806/25816/89766	14
GO:0061134	GO:0061134	peptidase regulator activity	16/535	230/18368	0.00120079	0.0105326	0.00845066	330/114769/939/8530/1075/1512/4057/4671/199713/8996/5973/5055/5272/9806/25816/89766	16
GO:0043325	GO:0043325	phosphatidylinositol-3,4-bisphosphate binding	5/535	29/18368	0.00136921	0.0118408	0.00950024	55803/27071/64005/653361/5341	5
GO:0016298	GO:0016298	lipase activity	11/535	129/18368	0.00139092	0.0118614	0.00951679	6352/1230/1234/1131/5168/3162/3988/51365/26279/7941/23646	11
GO:0140677	GO:0140677	molecular function activator activity	12/535	150/18368	0.00149249	0.0125533	0.0100719	348/695/6352/6355/2919/2760/9535/3932/653361/4688/4689/5660	12
GO:0045236	GO:0045236	CXCR chemokine receptor binding	4/535	18/18368	0.00157308	0.0130523	0.0104723	2919/10563/3576/4283	4
GO:0005096	GO:0005096	GTPase activator activity	25/535	462/18368	0.00233947	0.0187196	0.0150193	55803/257106/393/64333/397/9459/55704/79958/23268/55619/1794/81704/9844/10144/3071/64805/57580/10125/5996/64407/64744/117289/374403/7074/7409	25
GO:0042288	GO:0042288	MHC class I protein binding	4/535	20/18368	0.00237841	0.0187196	0.0150193	925/10859/10288/29992	4
GO:0004866	GO:0004866	endopeptidase inhibitor activity	13/535	180/18368	0.00242012	0.0187196	0.0150193	330/114769/939/8530/4057/4671/199713/8996/5973/5055/5272/9806/25816	13
GO:0035591	GO:0035591	signaling adaptor activity	8/535	81/18368	0.00245227	0.0187196	0.0150193	55024/916/917/59345/27040/10019/26228/50852	8
GO:0004197	GO:0004197	cysteine-type endopeptidase activity	10/535	119/18368	0.00251986	0.0187196	0.0150193	837/1178/1508/1075/1509/1512/1514/1520/1521/5641	10
GO:0005522	GO:0005522	profilin binding	3/535	10/18368	0.0025305	0.0187196	0.0150193	51466/27445/7456	3
GO:0016175	GO:0016175	superoxide-generating NAD(P)H oxidase activity	3/535	10/18368	0.0025305	0.0187196	0.0150193	1536/653361/4688	3
GO:0016176	GO:0016176	superoxide-generating NADPH oxidase activator activity	3/535	10/18368	0.0025305	0.0187196	0.0150193	653361/4688/4689	3
GO:0016303	GO:0016303	1-phosphatidylinositol-3-kinase activity	3/535	10/18368	0.0025305	0.0187196	0.0150193	5287/5293/5294	3
GO:0043548	GO:0043548	phosphatidylinositol 3-kinase binding	5/535	34/18368	0.00284693	0.0208097	0.0166963	11151/10870/3932/197358/118788	5
GO:0005539	GO:0005539	glycosaminoglycan binding	15/535	230/18368	0.00314134	0.0226916	0.0182062	348/6354/6355/10563/2799/10457/145864/4057/26279/5788/6402/9806/7097/7130/54209	15
GO:0004714	GO:0004714	transmembrane receptor protein tyrosine kinase activity	10/535	124/18368	0.00339932	0.0239275	0.0191978	695/1436/1944/2242/2268/3055/3702/3932/10461/7535	10
GO:0005536	GO:0005536	glucose binding	3/535	11/18368	0.00340461	0.0239275	0.0191978	3101/5836/6515	3
GO:0033691	GO:0033691	sialic acid binding	4/535	22/18368	0.00342935	0.0239275	0.0191978	945/89790/8778/7903	4
GO:0042605	GO:0042605	peptide antigen binding	5/535	36/18368	0.00367762	0.0253714	0.0203563	3113/3115/3117/3119/3122	5
GO:0008081	GO:0008081	phosphoric diester hydrolase activity	8/535	89/18368	0.00440274	0.0296456	0.0237856	6352/1230/1234/1131/5168/3162/5142/23646	8
GO:0035004	GO:0035004	phosphatidylinositol 3-kinase activity	3/535	12/18368	0.00444201	0.0296456	0.0237856	5287/5293/5294	3
GO:0089720	GO:0089720	caspase binding	3/535	12/18368	0.00444201	0.0296456	0.0237856	114769/199713/8996	3
GO:0061135	GO:0061135	endopeptidase regulator activity	13/535	194/18368	0.00459452	0.0303337	0.0243377	330/114769/939/8530/4057/4671/199713/8996/5973/5055/5272/9806/25816	13
GO:0030247	GO:0030247	polysaccharide binding	4/535	25/18368	0.00553574	0.036159	0.0290115	64581/5168/3122/5806	4
GO:0042169	GO:0042169	SH2 domain binding	5/535	40/18368	0.00583674	0.0377237	0.030267	55704/54900/3932/10859/89790	5
GO:0005085	GO:0005085	guanyl-nucleotide exchange factor activity	14/535	223/18368	0.00591926	0.0378586	0.0303751	9459/55704/79958/23268/55619/1794/81704/9844/64805/57580/10125/117289/7074/7409	14
GO:0035091	GO:0035091	phosphatidylinositol binding	16/535	271/18368	0.00609306	0.0385684	0.0309447	55803/64333/695/822/55704/27071/79958/2242/4651/64005/653361/4689/5287/79156/29887/124460	16
GO:0004435	GO:0004435	phosphatidylinositol phospholipase C activity	4/535	26/18368	0.00639406	0.0400607	0.032142	6352/1230/1234/1131	4
GO:0004713	GO:0004713	protein tyrosine kinase activity	10/535	136/18368	0.00651355	0.0403971	0.0324119	695/1436/1944/2242/2268/3055/3702/3932/10461/7535	10
GO:0001618	GO:0001618	virus receptor activity	7/535	76/18368	0.00660947	0.0405821	0.0325603	1234/942/1378/1380/7852/3383/4360	7
GO:0005068	GO:0005068	transmembrane receptor protein tyrosine kinase adaptor activity	3/535	14/18368	0.00703799	0.0426968	0.034257	10019/26228/50852	3
GO:0140272	GO:0140272	exogenous protein binding	7/535	77/18368	0.00709295	0.0426968	0.034257	1234/942/1378/1380/7852/3383/4360	7
GO:0030971	GO:0030971	receptor tyrosine kinase binding	7/535	78/18368	0.00760216	0.0453177	0.0363598	914/4038/10019/26228/7074/10140/50852	7
GO:0004629	GO:0004629	phospholipase C activity	4/535	28/18368	0.00836552	0.0493887	0.0396261	6352/1230/1234/1131	4
GO:0005041	GO:0005041	low-density lipoprotein particle receptor activity	3/535	15/18368	0.00860945	0.0498698	0.0400121	58191/4040/4973	3
GO:0050664	GO:0050664	oxidoreductase activity, acting on NAD(P)H, oxygen as acceptor	3/535	15/18368	0.00860945	0.0498698	0.0400121	1536/653361/4688	3

## Sheet: KEGG_blue
	ID	Description	GeneRatio	BgRatio	pvalue	p.adjust	qvalue	geneID	Count
hsa04510	hsa04510	Focal adhesion	40/446	201/8146	4.73016e-13	6.84679e-11	5.87156e-11	87/10000/858/1277/1278/1282/1284/1291/1292/1293/1298/1311/2335/2534/3480/22801/3685/3693/3696/3791/3908/3912/3913/3914/3915/3918/4636/29780/5154/56034/80310/5159/6696/7057/7058/7059/7423/7424/7450/7791	40
hsa04512	hsa04512	ECM-receptor interaction	26/446	88/8146	4.78797e-13	6.84679e-11	5.87156e-11	1277/1278/1282/1284/1291/1292/1293/1298/1311/2335/3339/22801/3685/3693/3696/3908/3912/3913/3914/3915/3918/6696/7057/7058/7059/7450	26
hsa04974	hsa04974	Protein digestion and absorption	27/446	103/8146	4.00059e-12	3.8139e-10	3.27066e-10	476/1300/1301/1303/1306/1307/80781/1277/1278/85301/1281/1282/1284/1289/1290/50509/1291/1292/1293/1294/1295/1296/1298/2006/3784/117247/6519	27
hsa04151	hsa04151	PI3K-Akt signaling pathway	49/446	354/8146	1.08992e-09	7.79293e-08	6.68293e-08	10000/285/1277/1278/1282/1284/1291/1292/1293/1298/1311/1440/54541/2149/2252/2261/2335/3480/3566/3569/22801/3685/3693/3696/3791/3908/3912/3913/3914/3915/3918/10161/4602/9180/5106/5154/56034/80310/5159/5585/5618/6696/7057/7058/7059/7099/7423/7424/7450	49
hsa04933	hsa04933	AGE-RAGE signaling pathway in diabetic complications	23/446	100/8146	2.68223e-09	1.53424e-07	1.3157e-07	10000/6347/1277/1278/1281/1282/1284/1906/2335/2308/3569/27035/50507/5292/6401/5054/7040/7042/7046/7056/7412/7423/7424	23
hsa05144	hsa05144	Malaria	16/446	50/8146	4.38265e-09	2.08906e-07	1.7915e-07	6347/975/1311/1440/2995/3569/5175/6383/6401/7040/7042/7057/7058/7059/7099/7412	16
hsa04350	hsa04350	TGF-beta signaling pathway	21/446	94/8146	2.31133e-08	9.44341e-07	8.09833e-07	90/130399/653/658/1634/2200/2331/10468/26585/3397/3399/3624/4052/4681/100532736/4092/64750/7040/7042/7046/7057	21
hsa05205	hsa05205	Proteoglycans in cancer	32/446	205/8146	5.94266e-08	2.1245e-06	1.82189e-06	10000/858/1277/1278/1634/2335/8321/2535/2817/1839/3091/3339/3480/3685/3693/3791/4060/22808/4478/5328/6237/6383/6469/7040/7042/7057/7078/7099/7291/117581/7472/7474	32
hsa05146	hsa05146	Amoebiasis	21/446	102/8146	1.04653e-07	3.32565e-06	2.85196e-06	87/1277/1278/1281/1282/1284/2920/2335/3554/3569/3908/3912/3913/3914/3915/3918/4843/5878/7040/7042/7099	21
hsa05418	hsa05418	Fluid shear stress and atherosclerosis	24/446	139/8146	4.25035e-07	1.2156e-05	1.04245e-05	90/10000/658/858/6347/1003/1906/2817/3554/3685/3791/10365/4257/4258/27035/5154/5175/5327/6383/6401/7056/7132/7295/7412	24
hsa04668	hsa04668	TNF signaling pathway	20/446	112/8146	2.29341e-06	5.96286e-05	5.11353e-05	10000/6347/6364/1051/2920/6374/6372/1906/3569/3726/3976/1326/4323/4314/5743/6401/9021/7132/7412/7424	20
hsa05165	hsa05165	Human papillomavirus infection	39/446	331/8146	4.04522e-06	9.64112e-05	8.26787e-05	10000/1277/1278/1282/1284/1291/1292/1293/1298/1311/2335/2308/8321/2535/388585/23462/23493/22801/3685/3693/3696/3908/3912/3913/3914/3915/3918/3993/4854/5159/5743/6696/7057/7058/7059/7132/7450/7472/7474	39
hsa05222	hsa05222	Small cell lung cancer	16/446	92/8146	3.32653e-05	0.000731837	0.000627597	10000/1282/1284/2272/2335/1647/4616/3685/3908/3912/3913/3914/3915/3918/4843/5743	16
hsa04657	hsa04657	IL-17 signaling pathway	16/446	94/8146	4.37584e-05	0.000893921	0.000766594	6347/6364/1051/1440/2920/6374/6372/8061/3605/55540/3569/3934/4312/4322/4314/5743	16
hsa04060	hsa04060	Cytokine-cytokine receptor interaction	33/446	295/8146	6.53861e-05	0.00124669	0.00106912	57007/90/130399/653/658/6347/6364/10344/1440/2920/6374/6372/3589/3598/3605/55540/3554/11009/55801/3566/3569/3624/3976/9180/5618/7040/7042/7046/4982/51330/7132/8600/7292	33
hsa05323	hsa05323	Rheumatoid arthritis	15/446	93/8146	0.000142147	0.00254089	0.00217897	6347/6364/1513/2920/6374/6372/3589/3605/3569/4312/4314/7040/7042/7099/8600	15
hsa04380	hsa04380	Osteoclast differentiation	18/446	128/8146	0.000195442	0.00328803	0.00281969	10000/1513/8061/2355/2534/9846/3554/3726/4286/27035/5468/9021/7040/7042/7046/4982/7132/8600	18
hsa00532	hsa00532	Glycosaminoglycan biosynthesis - chondroitin sulfate / dermatan sulfate	6/446	20/8146	0.000522678	0.0082458	0.00707129	79586/113189/51363/337876/55790/55454	6
hsa04371	hsa04371	Apelin signaling pathway	18/446	139/8146	0.000547798	0.0082458	0.00707129	59/10000/100506013/187/2771/10365/81631/22808/4843/4854/5327/6237/6261/5054/8877/56848/6696/7046	18
hsa04360	hsa04360	Axon guidance	21/446	182/8146	0.000929505	0.0132919	0.0113987	3983/22885/658/1808/2042/2048/2049/2534/2771/4636/8829/29984/6091/6092/64221/6237/54910/6469/23380/219699/7474	21
hsa05218	hsa05218	Melanoma	11/446	72/8146	0.00170867	0.0226199	0.019398	10000/1029/2252/1647/4616/3480/4286/5154/56034/80310/5159	11
hsa04926	hsa04926	Relaxin signaling pathway	16/446	129/8146	0.00173999	0.0226199	0.019398	59/10000/1277/1278/1281/1282/1284/1906/2771/4312/4322/4843/7040/7046/7423/7424	16
hsa04610	hsa04610	Complement and coagulation cascades	12/446	85/8146	0.00214914	0.0267241	0.0229176	2/715/716/718/966/2149/5327/5328/5054/710/7056/7450	12
hsa05224	hsa05224	Breast cancer	17/446	147/8146	0.0027095	0.0322882	0.0276892	10000/2252/10023/23401/8321/2535/1647/4616/388585/23462/23493/3480/51176/4854/8600/7472/7474	17
hsa04010	hsa04010	MAPK signaling pathway	28/446	294/8146	0.00288118	0.0329607	0.0282659	10000/285/80824/1847/2252/2261/1647/4616/3480/3554/3791/1326/9448/2122/22808/5154/56034/80310/5159/5924/6196/6237/7040/7042/7046/7132/7423/7424	28
hsa01521	hsa01521	EGFR tyrosine kinase inhibitor resistance	11/446	79/8146	0.00362269	0.0398496	0.0341735	10000/558/2261/2621/3480/3569/3791/5154/56034/80310/5159	11

## Sheet: KEGG_yellow
	ID	Description	GeneRatio	BgRatio	pvalue	p.adjust	qvalue	geneID	Count
hsa05410	hsa05410	Hypertrophic cardiomyopathy	20/359	90/8146	1.35922e-09	3.75144e-07	3.11904e-07	70/775/781/55799/783/1674/1756/3479/3672/3673/3678/3679/3680/5563/5565/6262/6442/6444/7168/7169	20
hsa04022	hsa04022	cGMP-PKG signaling pathway	26/359	167/8146	1.51005e-08	2.08387e-06	1.73259e-06	154/185/477/481/493/775/801/9586/1910/2770/3667/3708/3778/3779/4205/4208/10398/4638/5138/5139/5140/8654/5350/4659/5592/5997	26
hsa05414	hsa05414	Dilated cardiomyopathy	19/359	96/8146	2.69482e-08	2.47924e-06	2.0613e-06	70/775/781/55799/783/1674/1756/3479/3672/3673/3678/3679/3680/5350/6262/6442/6444/7168/7169	19
hsa04261	hsa04261	Adrenergic signaling in cardiomyocytes	22/359	150/8146	5.80704e-07	4.00686e-05	3.33141e-05	70/154/185/477/481/493/775/781/55799/783/801/9586/2770/5350/5502/5523/9252/6262/6330/6332/7168/7169	22
hsa05412	hsa05412	Arrhythmogenic right ventricular cardiomyopathy	15/359	77/8146	9.97759e-07	5.50763e-05	4.57919e-05	775/781/55799/783/1674/1756/3672/3673/3678/3679/3680/6262/6442/6444/83439	15
hsa04024	hsa04024	cAMP signaling pathway	27/359	221/8146	1.28889e-06	5.92891e-05	4.92946e-05	116/154/477/481/493/775/801/1261/9586/2353/5348/2550/2737/2770/2906/3991/10398/4852/5139/5140/5144/5350/4659/6262/6662/6750/7432	27
hsa04921	hsa04921	Oxytocin signaling pathway	21/359	154/8146	3.51282e-06	0.000138505	0.000115157	775/781/55799/783/801/2353/2770/3708/4208/10398/4638/8605/4659/4660/5563/5565/5579/1827/5997/6262/6263	21
hsa04270	hsa04270	Vascular smooth muscle contraction	19/359	134/8146	5.76543e-06	0.000198907	0.000165377	72/185/775/800/801/3708/3778/3779/4629/79784/10398/4638/8605/5322/4659/4660/5579/5592/10267	19
hsa04510	hsa04510	Focal adhesion	23/359	201/8146	2.36742e-05	0.000726009	0.000603623	857/1286/1287/2316/2318/3479/3611/3672/3673/3678/3679/3680/3911/10398/4638/55742/23396/4659/4660/5579/7060/3371/7414	23
hsa04512	hsa04512	ECM-receptor interaction	14/359	88/8146	2.66639e-05	0.000735925	0.000611867	948/1286/1287/158326/3672/3673/3678/3679/3680/3911/6382/9900/7060/3371	14
hsa04924	hsa04924	Renin secretion	12/359	69/8146	4.05306e-05	0.00101695	0.00084552	116/154/185/358/775/801/2770/3708/3778/5136/5139/5140	12
hsa04810	hsa04810	Regulation of actin cytoskeleton	23/359	218/8146	8.54592e-05	0.00196556	0.00163422	623/1073/6387/55740/2247/2263/3672/3673/3678/3679/3680/1902/4629/79784/10398/4638/5217/23396/4659/4660/5962/7414/8936	23
hsa04371	hsa04371	Apelin signaling pathway	17/359	139/8146	0.000121608	0.00258183	0.0021466	185/801/1958/2770/2791/9759/3708/3991/4205/4208/4638/5140/5346/5563/5565/6262/6263	17
hsa04020	hsa04020	Calcium signaling pathway	24/359	240/8146	0.000139793	0.0026026	0.00216387	154/185/493/623/775/801/845/1910/2247/2263/2774/2906/3708/4638/4923/5136/84812/5350/5579/5737/5979/6262/6263/6865	24
hsa04923	hsa04923	Regulation of lipolysis in adipocytes	10/359	56/8146	0.000141446	0.0026026	0.00216387	154/2167/2770/3667/3991/4852/5140/5346/5592/5742	10
hsa04713	hsa04713	Circadian entrainment	13/359	97/8146	0.000308265	0.00531757	0.00442117	116/775/801/2353/2770/2791/2906/3708/5579/5592/9252/6262/6263	13
hsa04911	hsa04911	Insulin secretion	12/359	86/8146	0.000358024	0.00581263	0.00483277	116/477/481/775/9586/3778/3779/3782/3783/5579/6262/6616	12
hsa04925	hsa04925	Aldosterone synthesis and secretion	12/359	98/8146	0.00118345	0.0181462	0.0150872	185/477/481/493/775/801/9586/3708/3991/3164/5138/5579	12
hsa04260	hsa04260	Cardiac muscle contraction	11/359	87/8146	0.00144329	0.0209657	0.0174314	70/477/481/775/781/55799/783/845/6262/7168/7169	11
hsa03320	hsa03320	PPAR signaling pathway	10/359	75/8146	0.00156568	0.0216064	0.0179641	9370/948/2167/3611/4023/5346/729359/5360/79966/10580	10
hsa04970	hsa04970	Salivary secretion	11/359	92/8146	0.00227704	0.0289299	0.0240531	154/477/481/493/801/3708/3778/3783/5579/5592/6263	11
hsa04514	hsa04514	Cell adhesion molecules	15/359	149/8146	0.00230601	0.0289299	0.0240531	23705/1001/7122/8506/50848/3680/58494/83700/3897/257194/22871/9369/5797/6382/6403	15
hsa04360	hsa04360	Axon guidance	17/359	182/8146	0.00271048	0.0319601	0.0265725	25/91653/1073/6387/55740/2045/2770/3611/3897/10398/5365/56963/10371/56920/9353/6586/7220	17
hsa04910	hsa04910	Insulin signaling pathway	14/359	137/8146	0.00277914	0.0319601	0.0265725	32/801/80201/3632/3667/3991/5140/5507/5563/5565/5573/5577/8835/10580	14
hsa05418	hsa05418	Fluid shear stress and atherosclerosis	14/359	139/8146	0.00317699	0.035074	0.0291614	801/857/1843/2353/2941/2944/2946/2947/2948/4205/4208/1728/5563/6382	14
hsa00480	hsa00480	Glutathione metabolism	8/359	58/8146	0.00366243	0.0388781	0.0323243	79094/2878/2941/2944/2946/2947/2948/27306	8

## Sheet: KEGG_green
	ID	Description	GeneRatio	BgRatio	pvalue	p.adjust	qvalue	geneID	Count
hsa04640	hsa04640	Hematopoietic cell lineage	32/331	99/8146	5.81287e-21	1.59854e-18	1.26659e-18	929/930/912/913/914/945/951/952/915/916/917/924/925/1378/1380/1436/1438/1441/3108/3109/3113/3115/3117/3119/3122/3552/3553/3559/3575/3676/3684/931	32
hsa04060	hsa04060	Cytokine-cytokine receptor interaction	51/331	295/8146	2.66575e-19	3.66541e-17	2.90427e-17	6357/6362/6363/6366/6367/6351/6352/6354/6355/1230/729230/1232/1234/1235/1236/939/958/1436/1438/1439/1441/1524/2919/10563/58191/3576/4283/3579/7852/10663/10148/356/3458/3459/3587/8809/8807/3552/3553/3557/50615/51561/3559/3560/3561/3575/5008/608/8784/7133/10673	51
hsa04062	hsa04062	Chemokine signaling pathway	41/331	192/8146	4.22842e-19	3.87605e-17	3.07117e-17	113/409/6357/6362/6363/6366/6367/6351/6352/6354/6355/1230/729230/1232/1234/1235/1236/1524/2919/10563/58191/3576/4283/3579/7852/10663/1794/9844/2268/59345/3055/3702/653361/5293/5294/57580/5880/9475/6773/7074/7409	41
hsa04061	hsa04061	Viral protein interaction with cytokine and cytokine receptor	30/331	100/8146	1.13484e-18	7.80202e-17	6.18189e-17	6357/6362/6363/6366/6367/6351/6352/6354/6355/1230/729230/1232/1234/1235/1236/1436/1524/2919/10563/3576/4283/3579/7852/3587/8809/8807/3559/3560/3561/7133	30
hsa04380	hsa04380	Osteoclast differentiation	29/331	128/8146	1.6579e-14	7.61529e-13	6.03394e-13	54/695/1436/2212/2213/2215/3458/3459/3552/3553/3932/3937/79168/10859/10288/11025/102725035/11006/10990/653361/4688/4689/126014/5293/140885/6688/6773/54209/7305	29
hsa05323	hsa05323	Rheumatoid arthritis	25/331	93/8146	1.66152e-14	7.61529e-13	6.03394e-13	54/245972/526/6352/942/1514/2919/3576/3108/3109/3113/3115/3117/3119/3122/3383/3458/3552/3553/51561/3683/3689/10312/7097/10673	25
hsa05152	hsa05152	Tuberculosis	34/331	180/8146	2.63991e-14	1.03711e-12	8.21746e-13	245972/929/972/26253/64581/11151/1378/1509/1520/1594/2207/2212/2213/2215/3108/3109/3113/3115/3117/3119/3122/3458/3459/3587/3552/3553/51561/3684/3689/4046/4360/10312/7096/7097	34
hsa05140	hsa05140	Leishmaniasis	22/331	77/8146	1.65621e-13	5.69324e-12	4.511e-12	1378/1536/2212/2215/3108/3109/3113/3115/3117/3119/3122/3458/3459/3552/3553/3676/3684/3689/653361/4688/4689/7097	22
hsa04659	hsa04659	Th17 cell differentiation	25/331	108/8146	6.85916e-13	2.09585e-11	1.66064e-11	919/915/916/917/10148/2625/3108/3109/3113/3115/3117/3119/3122/3458/3459/3553/50615/51561/3559/3560/3561/27040/3932/4794/7535	25
hsa04658	hsa04658	Th1 and Th2 cell differentiation	23/331	92/8146	1.03765e-12	2.85353e-11	2.26098e-11	919/915/916/917/2625/3108/3109/3113/3115/3117/3119/3122/3458/3459/3559/3560/3561/27040/3932/4794/864/6775/7535	23
hsa05150	hsa05150	Staphylococcus aureus infection	23/331	96/8146	2.72985e-12	6.82462e-11	5.40745e-11	712/713/714/719/728/2212/2213/2215/2357/2358/2359/3108/3109/3113/3115/3117/3119/3122/3383/3683/3684/3689/5724	23
hsa05321	hsa05321	Inflammatory bowel disease	19/331	65/8146	4.98206e-12	1.14172e-10	9.04637e-11	2625/3108/3109/3113/3115/3117/3119/3122/3458/3459/8809/8807/3552/3553/50615/51561/3561/6775/7097	19
hsa04145	hsa04145	Phagosome	28/331	152/8146	1.06953e-11	2.26246e-10	1.79265e-10	245972/526/929/64581/11151/1514/1520/1536/2212/2213/2215/3108/3109/3113/3115/3117/3119/3122/3684/3689/4360/4481/653361/4688/4689/4973/10312/7097	28
hsa04662	hsa04662	B cell receptor signaling pathway	19/331	82/8146	4.23603e-10	8.32077e-09	6.59292e-09	695/930/971/973/1380/27071/2213/79168/10859/10288/11025/102725035/11006/10990/4794/118788/5293/5880/7409	19
hsa05332	hsa05332	Graft-versus-host disease	14/331	42/8146	4.79731e-10	8.79508e-09	6.96873e-09	942/356/3108/3109/3113/3115/3117/3119/3122/3458/3552/3553/3824/5551	14
hsa05340	hsa05340	Primary immunodeficiency	13/331	38/8146	1.40759e-09	2.4193e-08	1.91692e-08	695/930/915/916/958/973/925/29851/3561/3575/3932/5788/7535	13
hsa04650	hsa04650	Natural killer cell mediated cytotoxicity	23/331	131/8146	2.14371e-09	3.46777e-08	2.74767e-08	919/962/356/2207/2215/10870/3383/3384/3458/3459/3683/3689/3823/3824/27040/3932/3937/5293/5551/5880/7305/7409/7535	23
hsa04672	hsa04672	Intestinal immune network for IgA production	14/331	49/8146	4.73041e-09	7.22702e-08	5.72629e-08	958/942/7852/3108/3109/3113/3115/3117/3119/3122/29851/3676/608/10673	14
hsa04514	hsa04514	Cell adhesion molecules	24/331	149/8146	5.72068e-09	8.27994e-08	6.56056e-08	914/29126/958/942/925/3108/3109/3113/3115/3117/3119/3122/3383/3384/3385/29851/3676/3683/3684/3689/5788/6402/6614/201633	24
hsa04940	hsa04940	Type I diabetes mellitus	13/331	43/8146	7.9065e-09	1.08714e-07	8.61393e-08	942/356/3108/3109/3113/3115/3117/3119/3122/3458/3552/3553/5551	13
hsa05330	hsa05330	Allograft rejection	12/331	38/8146	1.73519e-08	2.27227e-07	1.80042e-07	958/942/356/3108/3109/3113/3115/3117/3119/3122/3458/5551	12
hsa04064	hsa04064	NF-kappa B signaling pathway	19/331	104/8146	2.85091e-08	3.56363e-07	2.82362e-07	597/330/695/6357/6363/6366/6351/929/958/2919/3576/3383/3553/27040/3932/23643/7128/10673/7535	19
hsa04612	hsa04612	Antigen processing and presentation	16/331	78/8146	6.67842e-08	7.98507e-07	6.32692e-07	972/925/1508/1514/1520/3108/3109/3113/3115/3117/3119/3122/3458/3823/3824/5641	16
hsa05416	hsa05416	Viral myocarditis	14/331	60/8146	8.09257e-08	9.27274e-07	7.3472e-07	958/942/3108/3109/3113/3115/3117/3119/3122/3383/3683/3689/5551/5880	14
hsa04142	hsa04142	Lysosome	20/331	132/8146	3.10786e-07	3.41864e-06	2.70874e-06	53/54/245972/1508/1075/1509/1512/1514/1520/1521/2760/2799/7805/5641/3988/4125/10577/5538/5660/10312	20
hsa05235	hsa05235	PD-L1 expression and PD-1 checkpoint pathway in cancer	16/331	89/8146	4.55941e-07	4.82245e-06	3.82104e-06	10538/55509/919/29126/915/916/917/3458/3459/27040/3932/4794/5293/10125/7097/7535	16
hsa04670	hsa04670	Leukocyte transendothelial migration	18/331	114/8146	6.56405e-07	6.68561e-06	5.2973e-06	7852/1536/3383/3676/3683/3684/3689/3702/4318/653361/4688/4689/5293/5880/83593/399/9475/7409	18
hsa04660	hsa04660	T cell receptor signaling pathway	17/331	104/8146	8.15674e-07	8.01108e-06	6.34753e-06	919/915/916/917/925/29851/3458/3702/27040/3932/3937/4794/5293/5788/10125/7409/7535	17
hsa05320	hsa05320	Autoimmune thyroid disease	12/331	53/8146	9.85788e-07	9.34799e-06	7.40683e-06	958/942/356/3108/3109/3113/3115/3117/3119/3122/5551/7038	12
hsa05169	hsa05169	Epstein-Barr virus infection	24/331	202/8146	2.02268e-06	1.85412e-05	1.4691e-05	695/930/919/915/916/917/958/1380/3280/3108/3109/3113/3115/3117/3119/3122/3383/3683/4794/5293/864/6773/7097/7128	24
hsa05145	hsa05145	Toxoplasmosis	17/331	112/8146	2.37186e-06	2.10407e-05	1.66715e-05	240/330/1234/958/3108/3109/3113/3115/3117/3119/3122/3458/3459/3587/23643/5294/7097	17
hsa05310	hsa05310	Asthma	9/331	31/8146	2.47318e-06	2.12539e-05	1.68404e-05	958/2207/3108/3109/3113/3115/3117/3119/3122	9
hsa05142	hsa05142	Chagas disease	16/331	102/8146	3.0277e-06	2.52308e-05	1.99915e-05	712/713/714/6352/919/915/916/917/3576/356/2769/3458/3459/3553/5293/7097	16
hsa05144	hsa05144	Malaria	10/331	50/8146	2.57956e-05	0.000208641	0.000165316	958/1378/3576/3383/3458/3553/3683/3689/3820/7097	10
hsa04613	hsa04613	Neutrophil extracellular trap formation	21/331	190/8146	2.72715e-05	0.000214276	0.000169781	728/837/64581/1378/1536/2212/2215/2357/2358/2359/3683/3684/3689/653361/4688/4689/5293/5880/7097/51284/51311	21
hsa04620	hsa04620	Toll-like receptor signaling pathway	14/331	104/8146	7.33255e-05	0.000560125	0.000443812	6351/6352/929/958/942/3576/4283/3553/23643/5293/7096/7097/51284/51311	14
hsa04610	hsa04610	Complement and coagulation cascades	12/331	85/8146	0.00015089	0.00112148	0.000888596	712/713/714/719/728/1378/1380/3684/3689/5329/5055/11326	12
hsa04621	hsa04621	NOD-like receptor signaling pathway	19/331	184/8146	0.000164382	0.00118961	0.000942579	330/114769/837/6352/1508/2919/3576/1536/115362/3428/3553/4671/10135/199713/5027/9051/6773/7128/51393	19
hsa05164	hsa05164	Influenza A	18/331	171/8146	0.000191367	0.00134938	0.00106917	6352/3576/356/3108/3109/3113/3115/3117/3119/3122/3383/3458/3459/3552/3553/5293/6773/51284	18
hsa05133	hsa05133	Pertussis	11/331	76/8146	0.000226507	0.00155267	0.00123025	712/713/714/929/3576/3552/3553/51561/3684/3689/23643	11
hsa05146	hsa05146	Amoebiasis	13/331	102/8146	0.000231489	0.00155267	0.00123025	929/912/913/2919/3576/2769/3458/3553/3684/3689/5293/5272/7097	13
hsa05166	hsa05166	Human T-cell leukemia virus 1 infection	21/331	222/8146	0.000259024	0.00169599	0.00134381	113/915/916/917/958/3108/3109/3113/3115/3117/3119/3122/3383/3559/3560/3561/3683/3689/3932/5293/6688	21
hsa04630	hsa04630	JAK-STAT signaling pathway	17/331	162/8146	0.000298161	0.00190684	0.00151088	1438/1439/1441/3458/3459/3587/50615/51561/3559/3560/3561/3575/4170/5008/5293/6773/6775	17
hsa05322	hsa05322	Systemic lupus erythematosus	15/331	136/8146	0.000393503	0.00245939	0.00194869	712/713/714/958/942/2212/2215/3108/3109/3113/3115/3117/3119/3122/3458	15
hsa05135	hsa05135	Yersinia infection	15/331	137/8146	0.000425946	0.00259598	0.00205691	925/3576/9844/2212/3553/3676/27040/3932/3937/5293/5880/9475/7409/7456/7535	15
hsa05134	hsa05134	Legionellosis	9/331	57/8146	0.000434236	0.00259598	0.00205691	929/1378/2919/3576/3553/3684/3689/4671/7097	9
hsa05417	hsa05417	Lipid and atherosclerosis	20/331	215/8146	0.000450579	0.00263636	0.00208891	6352/929/958/2919/3576/1536/356/3383/3553/23643/4318/653361/4688/4689/4973/5293/9475/6648/7097/7409	20
hsa05162	hsa05162	Measles	15/331	139/8146	0.00049776	0.00285175	0.00225957	915/916/917/356/2213/3552/3553/3559/3560/3561/5293/6773/7097/51284/7128	15
hsa04210	hsa04210	Apoptosis	14/331	136/8146	0.00121327	0.00680919	0.00539522	597/330/1439/1508/1075/1509/1512/1514/1520/1521/356/4170/5293/5551	14
hsa04666	hsa04666	Fc gamma R-mediated phagocytosis	11/331	97/8146	0.00184195	0.0101307	0.00802702	2212/2213/2215/3055/27040/4651/653361/5293/5788/5880/7409	11
hsa04611	hsa04611	Platelet activation	12/331	124/8146	0.00443873	0.0239344	0.0189643	113/695/2207/2212/83706/3937/64805/5293/5294/10125/9475/6916	12
hsa04217	hsa04217	Necroptosis	14/331	159/8146	0.00518426	0.0274168	0.0217235	330/1536/356/2495/2752/3458/3459/3552/3553/5834/5836/6773/6775/7128	14
hsa04664	hsa04664	Fc epsilon RI signaling pathway	8/331	68/8146	0.00602378	0.0312555	0.0247651	240/695/2207/27040/3937/5293/5880/7409	8
