# Supplementary material for: Characterization of endoplasmic reticulum stress unveils ZNF703 as a promising target for colorectal cancer immunotherapy
Source: J Transl Med. 2023 Oct 11;21:713. doi: 10.1186/s12967-023-04547-z (PMC10566095; doi:10.1186/s12967-023-04547-z)
Supplement: Supplementary file 27 — Additional file 27. Table S12: Genes for constructing ERSGs scoring system. [file 12967_2023_4547_MOESM27_ESM.xlsx]

## Sheet: 419_prognostic_genes
419_prognostic_genes
ADIPOQ
FABP4
PLN
PCOLCE2
C8orf88
CRYAB
SCG2
AOC3
MEIS2
ADAMTS1
GPRASP1
EGR3
SLIT2
CD36
FOSB
AKAP12
SPARCL1
FERMT2
MICU3
FLNA
RGS2
VGLL3
SGCE
PCDHB5
STEAP4
GEM
TUBB6
MLLT11
ITGA5
MAP1B
FOS
PDLIM3
ATP2B4
ACTC1
SCRN1
PNMA1
RBP7
MPDZ
VCL
BNC2
TIMP4
TRPC1
FGF2
TTC7B
WWTR1
STON1
ATF3
WASF1
TUBB2A
MCAM
EGR1
LAMA5
CALD1
TRPS1
TNS1
DZIP1
ROR1
BCL6
PRDM6
CLIP4
GSTM4
REV3L
RDX
ZNF25
BAG2
UST
DYNC2H1
ZFP36
F2RL2
CHL1
FRY
WSB1
DUSP1
WDR47
TAGLN3
RIMKLB
BOC
RBMS3
TCEAL4
SUSD5
AHRR
EHBP1
SALL2
SCARA3
CREB5
PDLIM7
SGCD
ZMAT1
STAC
DCTPP1
PLXNB3
PHLDB2
DLG5
ATG14
MYH14
KRT6A
S100A2
MATN3
COMP
HTR2B
HOXC6
KLK6
SFRP2
KRT6B
MGP
COL10A1
ASPN
CYP1B1
PDGFRL
COLEC12
C6orf15
KLK7
PTHLH
HSPA6
LEMD1
GAS1
HMCN1
TMEM45A
CST6
SPP1
ZFPM2
SPOCK1
THBS2
FAP
KLK10
C5orf46
SERPINE1
INHBB
CCL20
AEBP1
FRMD6
OLFML2B
SPON1
CTHRC1
VCAN
ANO1
CALB2
NXN
FBN1
KRT16
FSCN1
SCEL
CYBRD1
COL5A1
COL5A2
ACVR1C
HTRA1
ANXA1
SPINK1
NOX1
GJA1
EGR2
IGFL1
BEAN1
TRIB2
COL1A2
CD109
ARMCX2
LAMP5
FOXC1
PLAU
GPX8
MARCO
PCSK5
STC1
PXDN
IGFBP3
INHBA
C11orf96
SPAG1
NOS2
KCNE4
HOXB2
PLAT
ESM1
SUGCT
COL8A1
POSTN
LAMC2
VIM
COL12A1
GLIS3
ECM1
COL3A1
ERRFI1
AHNAK2
SPARC
COL6A3
NR2F1
CCDC102B
FST
DDIT4
MXRA8
EFEMP2
ERMN
HOXB8
KCNJ8
COL18A1
ANKRD6
ECM2
SLC3A1
ISM1
PRICKLE1
LGALS1
ZNF532
VEGFC
GUCY2C
DDC
CAV2
TNFSF11
COL1A1
ADAMTS5
COL4A1
NRIP3
SRGAP2C
NLGN4X
ARRDC3
ARL4C
ATP10B
NKX3-2
EMP1
CDKN2A
NPR3
SERPINH1
CSRP2
PFKFB3
TIMP1
TM4SF1
LTBP1
TSPAN12
DAPK1
CYP2J2
GPX2
DENND5A
SGIP1
PANK1
DCBLD2
HAS1
IL1R1
IER5
ANGPT2
GULP1
LAMA2
CHSY3
MAP3K8
SLC12A2
FHDC1
CRYM
MCC
CDR2L
CILP2
EPN3
EPHB2
HLX
THBS3
KDR
ABLIM3
MITF
WNK4
FSTL3
TPBG
TMEM52
INMT
ZDHHC23
CFTR
GADD45B
HOXB3
IGFBP7
ANGPTL4
PTPN14
AXL
PEAR1
JUNB
GOLIM4
RAB11FIP1
CSGALNACT2
IER5L
TOX3
BSPRY
EPS8L3
PIWIL2
RHPN2
S1PR3
ACSL5
QKI
RGS16
HS3ST2
CASP6
C1QTNF3
ZNF469
EFS
MYB
MPC2
BICD1
CLDN11
CLN3
CDX1
MARVELD2
SLC39A8
GPR35
CHST15
PEA15
PRR15L
FAM83A
PRKD1
MAP4K4
SMAGP
ETS2
LAMC1
NID1
IFFO1
CMTM3
LRRC17
ARHGDIA
ACTA2
GUCY1A2
SIK1
NRK
ALDH1A3
LRRC8A
LMCD1
VWF
ETV1
RHOD
MYL5
ITPRIP
VAT1
DAPK2
PABPC4L
KIF26B
CD59
KLF2
EHD2
PRLR
ALDH1L2
FUT11
TSHZ2
VKORC1
CRISPLD2
GLRB
SPRY4
HOXC4
S100A11
NRP1
QTRT1
ANTXR1
CHPF
CAMSAP2
PPFIA3
NRP2
FRAT2
MMP19
HOPX
PAPPA
CNTD1
ETV5
DOCK4
ZNF385A
SIX4
LLGL2
MRAS
TMEM106C
PMM2
CAMSAP3
RASA3
AKT3
SPOCD1
SEMA4C
HOXB4
FAR2
RAB11B
CERCAM
RAB2B
A2M
LYPD6
KIAA1549L
ACY3
MSN
TRABD2A
PRRX2
MRPS25
FRAT1
DUSP16
LIN7B
PMP22
ACTN1
SEC31A
DUS1L
ENTPD6
MYO5B
CXCL13
OLR1
ZBED2
PAEP
MRC1
SLC2A3
VSIG4
C5AR1
MCEMP1
TNIP3
FCAMR
CYP2S1
CD3D
CD247
CCR6
CCL7
CTSS
ZNF703
SIGLEC1
ZEB2
TNFRSF1B
CASP4
FOXA2
CCDC88A
MS4A14
SERINC5
CARD16
CCL22
LFNG

## Sheet: 37_LASSO_genes
LASSO_genes
AHRR
ATF3
CARD16
CCL22
CCR6
CHL1
CXCL13
DUS1L
EPHB2
ESM1
ETV5
FRY
HOXB8
HOXC6
INHBB
JUNB
KLK10
KLK6
KRT16
LFNG
LYPD6
NPR3
PRRX2
RAB11B
RAB11FIP1
RHOD
RHPN2
S100A11
SCEL
SCRN1
SIX4
SLC39A8
TIMP4
TNFRSF1B
TNFSF11
ZFP36
ZNF703

## Sheet: 43_Random_Forest_genes
Random_Forest_genes
ETV5
PRLR
CD3D
INHBB
CCL22
ERMN
FHDC1
FRY
MAP4K4
ZFP36
ARRDC3
CYP2J2
CYP2S1
FOSB
LIN7B
RHOD
ZNF703
ACY3
FABP4
GSTM4
KDR
KLK10
LFNG
MRPS25
PCOLCE2
SIX4
SPRY4
TAGLN3
CASP6
CD36
CDX1
FCAMR
FOS
GOLIM4
HOXB3
HOXB8
LTBP1
MATN3
NRIP3
PFKFB3
PPFIA3
RBP7
RHPN2
