# Supplementary material for: Characterization of endoplasmic reticulum stress unveils ZNF703 as a promising target for colorectal cancer immunotherapy
Source: J Transl Med. 2023 Oct 11;21:713. doi: 10.1186/s12967-023-04547-z (PMC10566095; doi:10.1186/s12967-023-04547-z)
Supplement: Supplementary file 28 — Additional file 28. Table S13: Coefficients of genes in ERSGs. [file 12967_2023_4547_MOESM28_ESM.xlsx]

## Sheet: Sheet1
ERSGs_genes	regression_coefficients
CCL22	-0.850395
HOXB8	0.170225
INHBB	0.374729
KLK10	0.214933
ZFP36	0.411799
ZNF703	-0.374217
