# Supplementary material for: Characterization of endoplasmic reticulum stress unveils ZNF703 as a promising target for colorectal cancer immunotherapy
Source: J Transl Med. 2023 Oct 11;21:713. doi: 10.1186/s12967-023-04547-z (PMC10566095; doi:10.1186/s12967-023-04547-z)
Supplement: Supplementary file 30 — Additional file 30. Table S15: IHC scores of CRC samples. [file 12967_2023_4547_MOESM30_ESM.xlsx]

## Sheet: Sheet1
Patient ID	ZNF703 CPS	CD3	CD8
840618	95	30	25
837231	10	8	6
838100	40	18	6
838187	80	10	20
842393	95	30	20
840772	60	18	25
842147	80	30	40
834265	80	30	18
830157	95	20	25
838130	70	2	6
834407	70	10	3
838166	20	4	8
823167	60	13	12
838018	20	0	5
834186	60	5	16
840937	70	15	6
838303	98	20	15
840366	95	18	16
840510	90	10	15
835628	50	2	10
842280	178	46	32
843405	60	8	2
833328	95	10	10
842302	80	10	15
843587	110	7	3
838069	123	15	8
841836	85	7	8
837235	60	2	5
830242	108	4	20
820311	70	4	5
840189	30	2	3
741653	85	8	10
838221	123	8	15
841913	144	28	18
840095	125	8	28
832282	50	2	10
837668	98	18	15
838070	82	8	12
837134	118	12	22
837198	60	3	2
842526	125	28	25
